# Supplementary material for: Structural Analysis of the SANT/Myb Domain of FLASH and YARP Proteins and Their Complex with the C-Terminal Fragment of NPAT by NMR Spectroscopy and Computer Simulations
Source: Int J Mol Sci. 2020 Jul 24;21(15):5268. doi: 10.3390/ijms21155268 (PMC7432317; doi:10.3390/ijms21155268)
Supplement: Supplementary file 1 [file ijms-21-05268-s001.zip]

Archive with 37 entries (36 files):
- SupportingMaterials/
- SupportingMaterials/flash_yarp_pulldown_analysis.eps
- SupportingMaterials/flash_yarp_sequence-eps-converted-to.pdf
- SupportingMaterials/flash_cyana.eps
- SupportingMaterials/flash_yarp_contacts_interhelical-eps-converted-to.pdf
- SupportingMaterials/npat_tocsy_noesy.eps
- SupportingMaterials/flash_yarp_npat_dna.eps
- SupportingMaterials/flash_yarp_match.eps
- SupportingMaterials/flash_yarp_hsqc_15N.eps
- SupportingMaterials/flash_npat_hsqc_15N-eps-converted-to.pdf
- SupportingMaterials/flash_yarp_npat_complex_mutations.gnumeric
- SupportingMaterials/flash_yarp_sequence.eps
- SupportingMaterials/yarp_cyana-eps-converted-to.pdf
- SupportingMaterials/flash_yarp_relax_data-eps-converted-to.pdf
- SupportingMaterials/flash_yarp_npat_gel.eps
- SupportingMaterials/flash_yarp_alignment_match-eps-converted-to.pdf
- SupportingMaterials/flash_yarp_npat_mutants.eps
- SupportingMaterials/flash_yarp_relax_data.eps
- SupportingMaterials/flash_yarp_pulldown_analysis-eps-converted-to.pdf
- SupportingMaterials/yarp_cyana.eps
- SupportingMaterials/flash_yarp_match-eps-converted-to.pdf
- SupportingMaterials/yarp_npat_hsqc_15N.eps
- SupportingMaterials/flash_yarp_alignment.eps
- SupportingMaterials/flash_yarp_npat_ddG.eps
- SupportingMaterials/npat_cyana-eps-converted-to.pdf
- SupportingMaterials/flash_yarp_npat_dna-eps-converted-to.pdf
- SupportingMaterials/flash_yarp_alignment_match.eps
- SupportingMaterials/npat_tocsy_noesy-eps-converted-to.pdf
- SupportingMaterials/flash_yarp_npat_mutants-eps-converted-to.pdf
- SupportingMaterials/npat_cyana.eps
- SupportingMaterials/yarp_npat_hsqc_15N-eps-converted-to.pdf
- SupportingMaterials/flash_yarp_contacts_interhelical.eps
- SupportingMaterials/flash_yarp_matched.py
- SupportingMaterials/flash_cyana-eps-converted-to.pdf
- SupportingMaterials/flash_yarp_hsqc_15N-eps-converted-to.pdf
- SupportingMaterials/flash_npat_hsqc_15N.eps
- SupportingMaterials/flash_yarp_npat_gel-eps-converted-to.pdf
