# Supplementary material for: Structural Analysis of the SANT/Myb Domain of FLASH and YARP Proteins and Their Complex with the C-Terminal Fragment of NPAT by NMR Spectroscopy and Computer Simulations
Source: Int J Mol Sci. 2020 Jul 24;21(15):5268. doi: 10.3390/ijms21155268 (PMC7432317; doi:10.3390/ijms21155268)
Supplement: Supplementary file 1 [file ijms-21-05268-s001.zip › SupportingMaterials/flash_yarp_matched.py]

import cPickle, base64
try:
	from SimpleSession.versions.v65 import beginRestore,\
	    registerAfterModelsCB, reportRestoreError, checkVersion
except ImportError:
	from chimera import UserError
	raise UserError('Cannot open session that was saved in a'
	    ' newer version of Chimera; update your version')
checkVersion([1, 12, 41623])
import chimera
from chimera import replyobj
replyobj.status('Restoring session...', \
    blankAfter=0)
replyobj.status('Beginning session restore...', \
    blankAfter=0, secondary=True)
beginRestore()

def restoreCoreModels():
	from SimpleSession.versions.v65 import init, restoreViewer, \
	     restoreMolecules, restoreColors, restoreSurfaces, \
	     restoreVRML, restorePseudoBondGroups, restoreModelAssociations
	molInfo = cPickle.loads(base64.b64decode('gAJ9cQEoVRFyaWJib25JbnNpZGVDb2xvcnECSwJOfYdVCWJhbGxTY2FsZXEDSwJHP9AAAAAAAAB9h1UJcG9pbnRTaXplcQRLAkc/8AAAAAAAAH2HVQVjb2xvcnEFSwJLAH1xBksBXXEHSwFhc4dVCnJpYmJvblR5cGVxCEsCSwB9h1UKc3RpY2tTY2FsZXEJSwJHP/AAAAAAAAB9h1UMbW1DSUZIZWFkZXJzcQpdcQsoTk5lVQxhcm9tYXRpY01vZGVxDEsCSwF9h1UKdmR3RGVuc2l0eXENSwJHQBQAAAAAAAB9h1UGaGlkZGVucQ5LAol9h1UNYXJvbWF0aWNDb2xvcnEPSwJOfYdVD3JpYmJvblNtb290aGluZ3EQSwJLAH2HVQlhdXRvY2hhaW5xEUsCiH2HVQpwZGJWZXJzaW9ucRJLAksCfYdVCG9wdGlvbmFscRN9cRRVCG9wZW5lZEFzcRWIiUsCKFU7L3Nydi9pZ29yL3Jlc3VsdHMvZGFkbGV6L2ZsYXNoL3B1YmxpY2F0aW9uL3BkYi95YXJwX3NoMS5wZGJxFlUDUERCcRdOiXRxGH1xGShVDWZsYXNoX3NoMS5wZGJxGk5OSwF0cRtdcRxLAGFzh4dzVQ9sb3dlckNhc2VDaGFpbnNxHUsCiX2HVQlsaW5lV2lkdGhxHksCRz/wAAAAAAAAfYdVD3Jlc2lkdWVMYWJlbFBvc3EfSwJLAH2HVQRuYW1lcSBLAlgNAAAAZmxhc2hfc2gxLnBkYn1xIVgMAAAAeWFycF9zaDEucGRiXXEiSwFhc4dVD2Fyb21hdGljRGlzcGxheXEjSwKJfYdVD3JpYmJvblN0aWZmbmVzc3EkSwJHP+mZmZmZmZp9h1UKcGRiSGVhZGVyc3ElXXEmKH1xJ1gGAAAAQ09NUE5EXXEoWBIAAABDT01QTkQgICAgZmxhc2hfU0RxKWFzfXEqWAYAAABDT01QTkRdcStYEQAAAENPTVBORCAgICB5YXJwX1NEcSxhc2VVA2lkc3EtSwJLAUsAhn1xLksASwCGXXEvSwBhc4dVDnN1cmZhY2VPcGFjaXR5cTBLAke/8AAAAAAAAH2HVRBhcm9tYXRpY0xpbmVUeXBlcTFLAksCfYdVFHJpYmJvbkhpZGVzTWFpbmNoYWlucTJLAoh9h1UHZGlzcGxheXEzSwKIfYd1Lg=='))
	resInfo = cPickle.loads(base64.b64decode('gAJ9cQEoVQZpbnNlcnRxAktrVQEgfYdVC2ZpbGxEaXNwbGF5cQNLa4l9h1UEbmFtZXEES2tYAwAAAEdMTn1xBShYAwAAAENZU11xBihLC0szS0BLaGVYAwAAAEFTUF1xByhLA0sESx1LOWVYAwAAAFNFUl1xCChLEUskSzFLTktaZVgDAAAATFlTXXEJKEsNSxNLG0seSyxLMEsyS1RlWAMAAABQUk9dcQooSxBLIEtHS1ZlWAMAAABUSFJdcQsoSwBLFEs1Sz5LSUtVS2ZlWAMAAABQSEVdcQwoSxJLFUsnSy5LSktdS2RlWAMAAABHTFVdcQ0oSwZLCkslSy9LN0tCS1hLX0tpZVgDAAAASElTXXEOKEtbS2VlWAMAAABHTFldcQ8oSw9LREtSZVgDAAAASUxFXXEQKEsHSzxLTEtNZVgDAAAATEVVXXERKEsISwlLGEscSypLLUs9S1FLYEtjZVgDAAAAQVJHXXESKEsBSwVLDksmSzRLNks6S1xLXmVYAwAAAEFMQV1xEyhLFksZSxpLOEtFS1dLZ0tqZVgDAAAAVkFMXXEUKEsjSztLWWVYAwAAAEFTTl1xFShLAksfSyFLS0tTZVgDAAAAVFlSXXEWSxdhWAMAAABNRVRdcRcoSytLP0thZXWHVQVjaGFpbnEYS2tYAQAAACB9h1UOcmliYm9uRHJhd01vZGVxGUtrSwJ9h1UCc3NxGktriImGfXEbiYmGTl1xHChLAEsBhnEdSw5LBIZxHksdSwOGcR9LMUsFhnEgS0NLBIZxIUtSSwSGcSJLY0sIhnEjZYZzh1UIbW9sZWN1bGVxJEtrSwF9cSVLAE5dcSZLAEs1hnEnYYZzh1ULcmliYm9uQ29sb3JxKEtrSwN9cSlLAk5dcSpLAEs1hnErYYZzh1UFbGFiZWxxLEtrWAAAAAB9h1UKbGFiZWxDb2xvcnEtS2tOfYdVCGZpbGxNb2RlcS5La0sBfYdVBWlzSGV0cS9La4l9h1ULbGFiZWxPZmZzZXRxMEtrTn2HVQhwb3NpdGlvbnExXXEyKEsdSzWGcTNLHUs2hnE0ZVUNcmliYm9uRGlzcGxheXE1S2uIfYdVCG9wdGlvbmFscTZ9VQRzc0lkcTdLa0sDfXE4KEsBTl1xOShLAUsNhnE6SzZLDYZxO2WGSwJOXXE8KEsSSwuGcT1LR0sLhnE+ZYZK/////05dcT8oSwBLAYZxQEsOSwSGcUFLHUsDhnFCSzFLBYZxQ0tDSwSGcURLUksEhnFFS2NLCIZxRmWGdYd1Lg=='))
	atomInfo = cPickle.loads(base64.b64decode('gAJ9cQEoVQdyZXNpZHVlcQJN1AZLNn1xAyhLAk5dcQRLAEsOhnEFYYZLA05dcQZLDksYhnEHYYZLBE5dcQhLJksOhnEJYYZLBU5dcQpLNEsMhnELYYZLBk5dcQxLQEsMhnENYYZLB05dcQ5LTEsYhnEPYYZLCE5dcRBLZEsPhnERYYZLCU5dcRJLc0sThnETYYZLCk5dcRRLhksThnEVYYZLC05dcRZLmUsThnEXYYZLDE5dcRhLrEsPhnEZYYZLDU5dcRpLu0sLhnEbYYZLDk5dcRxLxksRhnEdYYZLD05dcR5L10sWhnEfYYZLEE5dcSBL7UsYhnEhYYZLEU5dcSJNBQFLB4ZxI2GGSxJOXXEkTQwBSw6GcSVhhksTTl1xJk0aAUsLhnEnYYZLFE5dcShNJQFLFIZxKWGGSxVOXXEqTTkBSxaGcSthhksWTl1xLE1PAUsOhnEtYYZLF05dcS5NXQFLFIZxL2GGSxhOXXEwTXEBSwqGcTFhhksZTl1xMk17AUsVhnEzYYZLGk5dcTRNkAFLE4ZxNWGGSxtOXXE2TaMBSwqGcTdhhkscTl1xOE2tAUsKhnE5YYZLHU5dcTpNtwFLFoZxO2GGSx5OXXE8Tc0BSxOGcT1hhksfTl1xPk3gAUsMhnE/YYZLIE5dcUBN7AFLFoZxQWGGSyFOXXFCTQICSw6GcUNhhksiTl1xRE0QAksOhnFFYYZLI05dcUZNHgJLDoZxR2GGSyROXXFITSwCSxGGcUlhhkslTl1xSk09AksQhnFLYYZLJk5dcUxNTQJLC4ZxTWGGSydOXXFOTVgCSw+GcU9hhksoTl1xUE1nAksYhnFRYYZLKU5dcVJNfwJLFIZxU2GGSypOXXFUTZMCSxGGcVVhhksrTl1xVk2kAksRhnFXYYZLLE5dcVhNtQJLE4ZxWWGGSy1OXXFaTcgCSxGGcVthhksuTl1xXE3ZAksWhnFdYYZLL05dcV5N7wJLE4ZxX2GGSzBOXXFgTQIDSxSGcWFhhksxTl1xYk0WA0sPhnFjYYZLMk5dcWRNJQNLFoZxZWGGSzNOXXFmTTsDSwuGcWdhhks0Tl1xaE1GA0sWhnFpYYZLNU5dcWpNXANLC4Zxa2GGSzdOXXFsTYADSw6GcW1hhks4Tl1xbk2OA0sYhnFvYYZLOU5dcXBNpgNLD4ZxcWGGSzpOXXFyTbUDSwqGcXNhhks7Tl1xdE2/A0sMhnF1YYZLPE5dcXZNywNLGIZxd2GGSz1OXXF4TeMDSxCGcXlhhks+Tl1xek3zA0sThnF7YYZLP05dcXxNBgRLE4ZxfWGGS0BOXXF+TRkESw6GcX9hhktBTl1xgE0nBEsRhnGBYYZLQk5dcYJNOARLC4Zxg2GGS0NOXXGETUMESxGGcYVhhktETl1xhk1UBEsPhnGHYYZLRU5dcYhNYwRLEYZxiWGGS0ZOXXGKTXQESweGcYthhktHTl1xjE17BEsKhnGNYYZLSE5dcY5NhQRLEYZxj2GGS0lOXXGQTZYESw6GcZFhhktKTl1xkk2kBEsRhnGTYYZLS05dcZRNtQRLDoZxlWGGS0xOXXGWTcMESxSGcZdhhktNTl1xmE3XBEsOhnGZYYZLTk5dcZpN5QRLE4Zxm2GGS09OXXGcTfgESxOGcZ1hhktQTl1xnk0LBUsLhnGfYYZLUU5dcaBNFgVLEYZxoWGGS1JOXXGiTScFSxGGcaNhhktTTl1xpE04BUsThnGlYYZLVE5dcaZNSwVLB4Zxp2GGS1VOXXGoTVIFSw6GcalhhktWTl1xqk1gBUsWhnGrYYZLV05dcaxNdgVLDoZxrWGGS1hOXXGuTYQFSw6Gca9hhktZTl1xsE2SBUsKhnGxYYZLWk5dcbJNnAVLD4Zxs2GGS1tOXXG0TasFSxCGcbVhhktcTl1xtk27BUsLhnG3YYZLXU5dcbhNxgVLEYZxuWGGS15OXXG6TdcFSxiGcbthhktfTl1xvE3vBUsUhnG9YYZLYE5dcb5NAwZLGIZxv2GGS2FOXXHATRsGSw+GccFhhktiTl1xwk0qBksThnHDYYZLY05dccRNPQZLEYZxxWGGS2ROXXHGTU4GSxGGccdhhktlTl1xyE1fBksThnHJYYZLZk5dccpNcgZLFIZxy2GGS2dOXXHMTYYGSxGGcc1hhktoTl1xzk2XBksOhnHPYYZLaU5dcdBNpQZLCoZx0WGGS2pOXXHSTa8GSwuGcdNhhktrTl1x1E26BksPhnHVYYZLbE5dcdZNyQZLC4Zx12GGdYdVCHZkd0NvbG9ycdhN1AZOfYdVBG5hbWVx2U3UBlgBAAAAQ31x2ihYAgAAAEhaXXHbKE0yAU1qAU2MAk0PA03QBE38BU1/BmVYBAAAADFIRDFdcdwoS4FLkEujTZoBTdcBTb8CTfkCTQEETRAETfMETQYFTUIFTTQGTWkGZVgDAAAAQ0UxXXHdKE0vAU1nAU2FAU2JAk0MA03NBE3RBU35BU18Bk2RBmVYBAAAADFIRDJdcd4oSzBLlEunTZ4BTdsBTQwCTSgCTcMCTf0CTRQETeEETUYFTVwFTTgGTW0GZVgDAAAAT0UxXXHfKEtvS7dL0U03Ak1jAk2eAk2vAk0hA02xA01OBE1fBE1uBE2QBE2vBE0hBU0yBU2nBU0mBk1ZBk3FBmVYAwAAADFIRV1x4ChL5U0wAU1HAU1oAU2GAU3FAU36AU2KAk3UAk3nAk0NA00zA01UA00zBE3OBE1uBU3UBU36BU1JBk19Bk2UBmVYAwAAAE9HMV1x4ShLBk1VAU2GA00fBE27BE18BU2dBmVYAwAAAE9EMV1x4ihLLks8S0hN6AFNCgJNJgJNxwNN3wRNWgVlWAMAAAAySEFdceMoTQgBTXcETU4FZVgCAAAASEhdceRNjQFhWAMAAAAySFpdceUoS+lNSwFNyQFN/gFN6wJNNwNNWANNcgVlWAMAAABDRDFdceYoS4BLj0uiTS0BTWUBTYMBTZkBTdYBTYcCTb4CTfgCTQoDTQAETQ8ETcsETfIETQUFTUEFTfcFTTMGTWgGTXoGZVgDAAAAQ0QyXXHnKEuTS6ZNNQFNbQFNigFNnQFN2gFNjwJNwgJN/AJNEgNNEwRN0wRNRQVNzwVN/wVNNwZNbAZNggZNjwZlWAIAAABIQl1x6ChLBUt4TVQBTUICTYUDTegDTfgDTR4ETboETeoETf0ETXsFTbAFTZwGZVgCAAAASEFdcekoSwNLEUspSzdLQ0tPS2dLdkuJS5xLr0u+S8lL2kvwTQ8BTR0BTSgBTTwBTVIBTWABTXQBTX4BTZMBTaYBTbABTboBTdABTeMBTe8BTQUCTRMCTSECTS8CTUACTVACTVsCTWoCTYICTZYCTacCTbgCTcsCTdwCTfICTQUDTRkDTSgDTT4DTUkDTV8DTWoDTYMDTZEDTakDTbgDTcIDTc4DTeYDTfYDTQkETRwETSoETTsETUYETVcETWYETX4ETYgETZkETacETbgETcYETdoETegETfsETQ4FTRkFTSoFTTsFTVUFTWMFTXkFTYcFTZUFTZ8FTa4FTb4FTckFTdoFTfIFTQYGTR4GTS0GTUAGTVEGTWIGTXUGTYkGTZoGTagGTbIGTb0GTcwGZVgCAAAASEddceooS45LoUvDTSIBTZgBTdUBTVUCTb0CTfcCTUMDTWQDTQ4ETUAETRMFTUAFTcMFTTIGTWcGTbcGZVgCAAAASEVdcesoSxxLWkv7TXUCTXUDTZwDTdkDTeUFTREGZVgDAAAAMkhCXXHsKEsUSyxLOktGS1JLakuMS59LskvBS8xL3UvzTRIBTSABTSsBTT8BTWMBTXcBTYEBTZYBTakBTbMBTb0BTdMBTeYBTfIBTQgCTRYCTSQCTTICTVMCTV4CTW0CTYUCTZkCTaoCTbsCTc4CTd8CTfUCTQgDTRwDTSsDTUEDTUwDTWIDTW0DTZQDTawDTbsDTcUDTdEDTQwETS0ETT4ETUkETVoETWkETYEETYsETZwETaoETckETd0ETREFTRwFTS0FTT4FTVgFTWYFTYoFTZgFTaIFTcEFTcwFTd0FTfUFTQkGTSEGTTAGTUMGTVQGTWUGTXgGTYwGTasGTbUGTcAGTc8GZVgCAAAAQ0Vdce0oS+RNRgFNxAFN+QFN0wJN5gJNMgNNUwNNMgRNbQVNSAZlWAQAAAAzSEcxXXHuKE1GAk3sA020BWVYBAAAADNIRzJdce8oSwtLfE1aAU1KAk2LA03wA038A00kBE3ABE3uBE0BBU2BBU24BU2iBmVYBAAAADJIRDJdcfAoSzFLlUuoTZ8BTdwBTQ0CTSkCTcQCTf4CTRUETeIETUcFTV0FTTkGTW4GZVgCAAAATkVdcfEoSxtLWUv6TXQCTXQDTZsDTdgDTeQFTRAGZVgEAAAAMkhEMV1x8ihLgkuRS6RNmwFN2AFNwAJN+gJNAgRNEQRN9ARNBwVNQwVNNQZNagZlWAMAAABPWFRdcfMoTX8DTdMGZVgCAAAATlpdcfQoS+dNSQFNxwFN/AFN6QJNNQNNVgNNcAVlWAMAAABORTJdcfUoS9JNOAJNnwJNsAJNTwRNbwRNkQRNsARNIgVNMwVN0gVNWgZNkgZlWAQAAAAxSEcyXXH2KEsJS3pNWAFNSAJNiQNN7gNN+gNNIgRNvgRN7ARN/wRNfwVNtgVNoAZlWAMAAAAzSEVdcfcoTdYCTTUETUsGZVgCAAAAQ0JdcfgoSwRLEksqSzhLREtQS2hLd0uKS51LsEu/S8pL20vxTRABTR4BTSkBTT0BTVMBTWEBTXUBTX8BTZQBTacBTbEBTbsBTdEBTeQBTfABTQYCTRQCTSICTTACTUECTVECTVwCTWsCTYMCTZcCTagCTbkCTcwCTd0CTfMCTQYDTRoDTSkDTT8DTUoDTWADTWsDTYQDTZIDTaoDTbkDTcMDTc8DTecDTfcDTQoETR0ETSsETTwETUcETVgETWcETX8ETYkETZoETagETbkETccETdsETekETfwETQ8FTRoFTSsFTTwFTVYFTWQFTXoFTYgFTZYFTaAFTa8FTb8FTcoFTdsFTfMFTQcGTR8GTS4GTUEGTVIGTWMGTXYGTYoGTZsGTakGTbMGTb4GTc0GZVgDAAAATkQxXXH5KE3OBU2OBmVYAwAAAE5EMl1x+ihLL00LAk0nAk3gBE1bBWVYBAAAADNIRDFdcfsoS4NLkkulTZwBTdkBTcECTfsCTQMETRIETfUETQgFTUQFTTYGTWsGZVgDAAAAT0QyXXH8KEs9S0lN6QFNyANlWAQAAAAySEgyXXH9KEsjS2FNAgFNfAJNfANNowNN4ANN7AVNGAZlWAQAAAAySEgxXXH+KEsgS15L/015Ak15A02gA03dA03pBU0VBmVYAwAAADFIWl1x/yhL6E1KAU3IAU39AU3qAk02A01XA01xBWVYAQAAAEhdcgABAAAoSwFLD0snSzVLQUtNS2VLdEuHS5pLrUu8S8dL2EvuTQYBTRsBTSYBTToBTVABTV4BTXIBTXwBTZEBTaQBTa4BTbgBTc4BTeEBTe0BTQMCTR8CTS0CTT4CTU4CTVkCTWgCTYACTZQCTaUCTbYCTckCTdoCTfACTQMDTRcDTSYDTTwDTUcDTV0DTWgDTYEDTY8DTacDTbYDTcADTcwDTeQDTfQDTQcETRoETSgETTkETUQETVUETWQETXUETXwETYYETaUETbYETcQETdgETeYETfkETQwFTRcFTSgFTTkFTUwFTVMFTWEFTXcFTZMFTZ0FTawFTbwFTccFTdgFTfAFTQQGTRwGTSsGTT4GTU8GTWAGTXMGTYcGTZgGTaYGTbAGTbsGTcoGZVgCAAAAQ0FdcgEBAAAoSwJLEEsoSzZLQktOS2ZLdUuIS5tLrku9S8hL2UvvTQcBTQ4BTRwBTScBTTsBTVEBTV8BTXMBTX0BTZIBTaUBTa8BTbkBTc8BTeIBTe4BTQQCTRICTSACTS4CTT8CTU8CTVoCTWkCTYECTZUCTaYCTbcCTcoCTdsCTfECTQQDTRgDTScDTT0DTUgDTV4DTWkDTYIDTZADTagDTbcDTcEDTc0DTeUDTfUDTQgETRsETSkETToETUUETVYETWUETXYETX0ETYcETZgETaYETbcETcUETdkETecETfoETQ0FTRgFTSkFTToFTU0FTVQFTWIFTXgFTYYFTZQFTZ4FTa0FTb0FTcgFTdkFTfEFTQUGTR0GTSwGTT8GTVAGTWEGTXQGTYgGTZkGTacGTbEGTbwGTcsGZVgEAAAAMUhHMV1yAgEAAChLfk1EAk3qA03+A03wBE0DBU2yBWVYAgAAAENHXXIDAQAAKEsVSy1LO0tHS1NLa0uNS6BLs0vNS95L9E0TAU0sAU1AAU1kAU2CAU2XAU2+AU3UAU3nAU3zAU0JAk0XAk0lAk0zAk1fAk1uAk2GAk2aAk2rAk28Ak3PAk3gAk32Ak0JA00dA00sA01NA01uA02VA02tA03GA03SA00NBE0uBE1KBE1bBE1qBE2MBE2dBE2rBE3KBE3eBE0dBU0uBU0/BU1ZBU1nBU2LBU2jBU3NBU3eBU32BU0KBk0iBk0xBk1EBk1VBk1mBk15Bk2NBk3BBmVYAQAAAE9dcgQBAAAoSw1LJUszSz9LS0tjS3JLhUuYS6tLukvFS9ZL7E0EAU0KAU0ZAU0kAU04AU1OAU1cAU1wAU16AU2PAU2iAU2sAU22AU3MAU3fAU3rAU0BAk0PAk0dAk0rAk08Ak1MAk1XAk1mAk1+Ak2SAk2jAk20Ak3HAk3YAk3uAk0BA00VA00kA006A01FA01bA01mA01+A02NA02lA020A02+A03KA03iA03yA00FBE0YBE0mBE03BE1CBE1TBE1iBE1zBE15BE2EBE2VBE2jBE20BE3CBE3WBE3kBE33BE0KBU0VBU0mBU03BU1KBU1QBU1fBU11BU2DBU2RBU2bBU2qBU26BU3FBU3WBU3uBU0CBk0aBk0pBk08Bk1NBk1eBk1xBk2FBk2WBk2kBk2uBk25Bk3IBk3SBmVYAQAAAE5dcgUBAAAoSwBLDksmSzRLQEtMS2RLc0uGS5lLrEu7S8ZL10vtTQUBTQwBTRoBTSUBTTkBTU8BTV0BTXEBTXsBTZABTaMBTa0BTbcBTc0BTeABTewBTQICTRACTR4CTSwCTT0CTU0CTVgCTWcCTX8CTZMCTaQCTbUCTcgCTdkCTe8CTQIDTRYDTSUDTTsDTUYDTVwDTWcDTYADTY4DTaYDTbUDTb8DTcsDTeMDTfMDTQYETRkETScETTgETUMETVQETWMETXQETXsETYUETZYETaQETbUETcMETdcETeUETfgETQsFTRYFTScFTTgFTUsFTVIFTWAFTXYFTYQFTZIFTZwFTasFTbsFTcYFTdcFTe8FTQMGTRsGTSoGTT0GTU4GTV8GTXIGTYYGTZcGTaUGTa8GTboGTckGZVgDAAAAMUhCXXIGAQAAKEsTSytLOUtFS1FLaUuLS55LsUvAS8tL3EvyTREBTR8BTSoBTT4BTWIBTXYBTYABTZUBTagBTbIBTbwBTdIBTeUBTfEBTQcCTRUCTSMCTTECTVICTV0CTWwCTYQCTZgCTakCTboCTc0CTd4CTfQCTQcDTRsDTSoDTUADTUsDTWEDTWwDTZMDTasDTboDTcQDTdADTQsETSwETT0ETUgETVkETWgETYAETYoETZsETakETcgETdwETRAFTRsFTSwFTT0FTVcFTWUFTYkFTZcFTaEFTcAFTcsFTdwFTfQFTQgGTSAGTS8GTUIGTVMGTWQGTXcGTYsGTaoGTbQGTb8GTc4GZVgCAAAAQ1pdcgcBAAAoSx1LW0v8TTEBTWkBTYcBTXYCTYsCTQ4DTXYDTZ0DTdoDTc8ETeYFTfsFTRIGTX4GZVgEAAAAM0hEMl1yCAEAAChLlkupTaABTd0BTcUCTf8CTRYETUgFTToGTW8GZVgDAAAATkgxXXIJAQAAKEseS1xL/U13Ak13A02eA03bA03nBU0TBmVYAwAAADFIR11yCgEAAChLB0sWS1RLbEu0S85L30v1TRQBTUEBTVYBTb8BTfQBTRgCTTQCTWACTW8CTZsCTawCTdACTeECTR4DTS0DTU4DTW8DTYcDTZYDTa4DTdMDTSAETS8ETUsETVwETWsETY0ETZ4ETawETbwETR4FTS8FTWgFTX0FTYwFTaQFTd8FTQsGTSMGTUUGTVYGTZ4GTcIGZVgDAAAAMUhEXXILAQAAKEsZS1dL4kv4TRYBTS4BTUQBTWYBTYQBTcIBTfcBTRoCTXICTYgCTeQCTQsDTTADTVEDTXIDTZkDTdYDTaAETcwETWsFTY4FTdAFTeIFTfgFTQ4GTXsGTZAGZVgDAAAATkgyXXIMAQAAKEshS19NAAFNegJNegNNoQNN3gNN6gVNFgZlWAMAAABDRzFdcg0BAAAoS31NQwJN6QNN/QNN7wRNAgVNsQVlWAMAAABDRzJdcg4BAAAoSwhLeU1XAU1HAk2IA03tA035A00hBE29BE3rBE3+BE1+BU21BU2fBmVYAwAAADJIRV1yDwEAAChL5k00AU1IAU1sAU2JAU3GAU37AU2OAk3VAk3oAk0RA000A01VA000BE3SBE1vBU3+BU1KBk2BBmVYAwAAADJIRF1yEAEAAChLGktYS+NL+U0XAU02AU1FAU1uAU2LAU3DAU34AU0bAk1zAk2QAk3lAk0TA00xA01SA01zA02aA03XA02hBE3UBE1sBU2PBU3TBU3jBU0ABk0PBk2DBk2TBmVYAwAAADJIR11yEQEAAChLF0tVS21LtUvPS+BL9k0VAU1CAU3AAU31AU0ZAk01Ak1hAk1wAk2cAk2tAk3RAk3iAk0fA00uA01PA01wA02XA02vA03UA00wBE1MBE1dBE1sBE2OBE2fBE2tBE0fBU0wBU1pBU2NBU2lBU3gBU0MBk0kBk1GBk1XBk3DBmVYAwAAADNIQl1yEgEAAChNeAFNqgFNtAFNvANNggRNmQVNrAZN0AZlWAQAAAAySEcyXXITAQAAKEsKS3tNWQFNSQJNigNN7wNN+wNNIwRNvwRN7QRNAAVNgAVNtwVNoQZlWAQAAAAySEcxXXIUAQAAKEt/TUUCTesDTf8DTfEETQQFTbMFZVgCAAAAT0hdchUBAABNjAFhWAIAAABPR11yFgEAAChNIQFNVAJNQgNNEgVNwgVlWAIAAABTR11yFwEAAChLwk1jA00/BE22BmVYBAAAADJIRTJdchgBAAAoS9RNOgJNoQJNsgJNUQRNcQRNkwRNsgRNJAVNNQVNXAZlWAMAAAAzSFpdchkBAAAoS+pNTAFNygFN/wFN7AJNOANNWQNNcwVlWAQAAAAxSEUyXXIaAQAAKEvTTTkCTaACTbECTVAETXAETZIETbEETSMFTTQFTVsGZVgCAAAAQ0RdchsBAAAoSxhLVktuS7ZL0EvhS/dNDQFNQwFNwQFN9gFNEQJNNgJNYgJNcQJNnQJNrgJN4wJNIANNLwNNUANNcQNNmANNsANN1QNNTQRNXgRNbQRNjwRNlwRNrgRNIAVNMQVNagVNhQVNpgVN4QVNDQZNJQZNWAZNxAZlWAMAAAAxSEFdchwBAAAoTQsBTXoETVEFZVgCAAAAU0Rdch0BAAAoTdICTTEETUcGZVgDAAAAT0UyXXIeAQAAKEtwS7hNZAJNIgNNsgNNYARNqAVNJwZNxgZlWAQAAAAxSEgyXXIfAQAAKEsiS2BNAQFNewJNewNNogNN3wNN6wVNFwZlWAQAAAAxSEgxXXIgAQAAKEsfS11L/k14Ak14A02fA03cA03oBU0UBmVYAwAAAENFMl1yIQEAAChNMwFNawFNiAFNjQJNEANN0QRN/QVNgAZldYdVA3Zkd3IiAQAATdQGiX2HVQ5zdXJmYWNlRGlzcGxheXIjAQAATdQGiX2HVQVjb2xvcnIkAQAATdQGSwV9ciUBAAAoTl1yJgEAAChLAksESwhLDEsQSxJLFUsYSx1LJEsoSypLLUsySzZLOEs7Sz5LQktES0dLSktOS1BLU0tWS1tLYktmS2hLa0tuS3FLdUt3S3lLfUuAS4RLiEuKS41Lj0uTS5dLm0udS6BLokumS6pLrkuwS7NLtku5S71Lv0vES8hLykvNS9BL1UvZS9tL3kvhS+RL60vvS/FL9Ev3S/xNAwFNBwFNCQFNDQFNDgFNEAFNEwFNGAFNHAFNHgFNIwFNJwFNKQFNLAFNLQFNLwFNMQFNMwFNNQFNNwFNOwFNPQFNQAFNQwFNRgFNTQFNUQFNUwFNVwFNWwFNXwFNYQFNZAFNZQFNZwFNaQFNawFNbQFNbwFNcwFNdQFNeQFNfQFNfwFNggFNgwFNhQFNhwFNiAFNigFNjgFNkgFNlAFNlwFNmQFNnQFNoQFNpQFNpwFNqwFNrwFNsQFNtQFNuQFNuwFNvgFNwQFNxAFNywFNzwFN0QFN1AFN1gFN2gFN3gFN4gFN5AFN5wFN6gFN7gFN8AFN8wFN9gFN+QFNAAJNBAJNBgJNCQJNDgJNEQJNEgJNFAJNFwJNHAJNIAJNIgJNJQJNKgJNLgJNMAJNMwJNNgJNOwJNPwJNQQJNQwJNRwJNSwJNTwJNUQJNVgJNWgJNXAJNXwJNYgJNZQJNaQJNawJNbgJNcQJNdgJNfQJNgQJNgwJNhgJNhwJNiQJNiwJNjQJNjwJNkQJNlQJNlwJNmgJNnQJNogJNpgJNqAJNqwJNrgJNswJNtwJNuQJNvAJNvgJNwgJNxgJNygJNzAJNzwJN0wJN1wJN2wJN3QJN4AJN4wJN5gJN7QJN8QJN8wJN9gJN+AJN/AJNAANNBANNBgNNCQNNCgNNDANNDgNNEANNEgNNFANNGANNGgNNHQNNIANNIwNNJwNNKQNNLANNLwNNMgNNOQNNPQNNPwNNRANNSANNSgNNTQNNUANNUwNNWgNNXgNNYANNZQNNaQNNawNNbgNNcQNNdgNNfQNNggNNhANNiANNjANNkANNkgNNlQNNmANNnQNNpANNqANNqgNNrQNNsANNswNNtwNNuQNNvQNNwQNNwwNNxgNNyQNNzQNNzwNN0gNN1QNN2gNN4QNN5QNN5wNN6QNN7QNN8QNN9QNN9wNN+QNN/QNNAARNBARNCARNCgRNDQRNDwRNEwRNFwRNGwRNHQRNIQRNJQRNKQRNKwRNLgRNMgRNNgRNOgRNPARNQQRNRQRNRwRNSgRNTQRNUgRNVgRNWARNWwRNXgRNYQRNZQRNZwRNagRNbQRNcgRNdgRNeARNfQRNfwRNgwRNhwRNiQRNjARNjwRNlARNlwRNmARNmgRNnQRNogRNpgRNqARNqwRNrgRNswRNtwRNuQRNvQRNwQRNxQRNxwRNygRNywRNzQRNzwRN0QRN0wRN1QRN2QRN2wRN3gRN4wRN5wRN6QRN6wRN7wRN8gRN9gRN+gRN/ARN/gRNAgVNBQVNCQVNDQVNDwVNFAVNGAVNGgVNHQVNIAVNJQVNKQVNKwVNLgVNMQVNNgVNOgVNPAVNPwVNQQVNRQVNSQVNTQVNTwVNVAVNVgVNWQVNXgVNYgVNZAVNZwVNagVNbQVNdAVNeAVNegVNfgVNggVNhQVNhgVNiAVNiwVNkAVNlAVNlgVNmgVNngVNoAVNowVNpgVNqQVNrQVNrwVNsQVNtQVNuQVNvQVNvwVNxAVNyAVNygVNzQVNzwVN0QVN1QVN2QVN2wVN3gVN4QVN5gVN7QVN8QVN8wVN9gVN9wVN+QVN+wVN/QVN/wVNAQZNBQZNBwZNCgZNDQZNEgZNGQZNHQZNHwZNIgZNJQZNKAZNLAZNLgZNMQZNMwZNNwZNOwZNPwZNQQZNRAZNSAZNTAZNUAZNUgZNVQZNWAZNXQZNYQZNYwZNZgZNaAZNbAZNcAZNdAZNdgZNeQZNegZNfAZNfgZNgAZNggZNhAZNiAZNigZNjQZNjwZNkQZNlQZNmQZNmwZNnwZNowZNpwZNqQZNrQZNsQZNswZNuAZNvAZNvgZNwQZNxAZNxwZNywZNzQZN0QZlSwRdcicBAAAoSwBLDksbSx5LIUsmSy9LNEtAS0xLWUtcS19LZEtzS4ZLmUusS7tLxkvSS9dL50vtS/pL/U0AAU0FAU0MAU0aAU0lAU05AU1JAU1PAU1dAU1xAU17AU2QAU2jAU2tAU23AU3HAU3NAU3gAU3sAU38AU0CAk0LAk0QAk0eAk0nAk0sAk04Ak09Ak1NAk1YAk1nAk10Ak13Ak16Ak1/Ak2TAk2fAk2kAk2wAk21Ak3IAk3ZAk3pAk3vAk0CA00WA00lA001A007A01GA01WA01cA01nA010A013A016A02AA02OA02bA02eA02hA02mA021A02/A03LA03YA03bA03eA03jA03zA00GBE0ZBE0nBE04BE1DBE1PBE1UBE1jBE1vBE10BE17BE2FBE2RBE2WBE2kBE2wBE21BE3DBE3XBE3gBE3lBE34BE0LBU0WBU0iBU0nBU0zBU04BU1LBU1SBU1bBU1gBU1wBU12BU2EBU2SBU2cBU2rBU27BU3GBU3OBU3SBU3XBU3kBU3nBU3qBU3vBU0DBk0QBk0TBk0WBk0bBk0qBk09Bk1OBk1aBk1fBk1yBk2GBk2OBk2SBk2XBk2lBk2vBk26Bk3JBmVLBl1yKAEAAChLBksNSyVLLkszSzxLPUs/S0hLSUtLS2NLb0twS3JLhUuYS6tLt0u4S7pLxUvRS9ZL7E0EAU0KAU0ZAU0hAU0kAU04AU1OAU1VAU1cAU1wAU16AU2MAU2PAU2iAU2sAU22AU3MAU3fAU3oAU3pAU3rAU0BAk0KAk0PAk0dAk0mAk0rAk03Ak08Ak1MAk1UAk1XAk1jAk1kAk1mAk1+Ak2SAk2eAk2jAk2vAk20Ak3HAk3YAk3uAk0BA00VA00hA00iA00kA006A01CA01FA01bA01mA01+A01/A02GA02NA02lA02xA02yA020A02+A03HA03IA03KA03iA03yA00FBE0YBE0fBE0mBE03BE1CBE1OBE1TBE1fBE1gBE1iBE1uBE1zBE15BE2EBE2QBE2VBE2jBE2vBE20BE27BE3CBE3WBE3fBE3kBE33BE0KBU0SBU0VBU0hBU0mBU0yBU03BU1KBU1QBU1aBU1fBU11BU18BU2DBU2RBU2bBU2nBU2oBU2qBU26BU3CBU3FBU3WBU3uBU0CBk0aBk0mBk0nBk0pBk08Bk1NBk1ZBk1eBk1xBk2FBk2WBk2dBk2kBk2uBk25Bk3FBk3GBk3IBk3SBk3TBmVLB11yKQEAAChLwk3SAk1jA00xBE0/BE1HBk22BmV1h1UJaWRhdG1UeXBlcioBAABN1AaJfYdVBmFsdExvY3IrAQAATdQGVQB9h1UFbGFiZWxyLAEAAE3UBlgAAAAAfYdVDnN1cmZhY2VPcGFjaXR5ci0BAABN1AZHv/AAAAAAAAB9h1UHZWxlbWVudHIuAQAATdQGSwF9ci8BAAAoSwhdcjABAAAoSwZLDUslSy5LM0s8Sz1LP0tIS0lLS0tjS29LcEtyS4VLmEurS7dLuEu6S8VL0UvWS+xNBAFNCgFNGQFNIQFNJAFNOAFNTgFNVQFNXAFNcAFNegFNjAFNjwFNogFNrAFNtgFNzAFN3wFN6AFN6QFN6wFNAQJNCgJNDwJNHQJNJgJNKwJNNwJNPAJNTAJNVAJNVwJNYwJNZAJNZgJNfgJNkgJNngJNowJNrwJNtAJNxwJN2AJN7gJNAQNNFQNNIQNNIgNNJANNOgNNQgNNRQNNWwNNZgNNfgNNfwNNhgNNjQNNpQNNsQNNsgNNtANNvgNNxwNNyANNygNN4gNN8gNNBQRNGARNHwRNJgRNNwRNQgRNTgRNUwRNXwRNYARNYgRNbgRNcwRNeQRNhARNkARNlQRNowRNrwRNtARNuwRNwgRN1gRN3wRN5ARN9wRNCgVNEgVNFQVNIQVNJgVNMgVNNwVNSgVNUAVNWgVNXwVNdQVNfAVNgwVNkQVNmwVNpwVNqAVNqgVNugVNwgVNxQVN1gVN7gVNAgZNGgZNJgZNJwZNKQZNPAZNTQZNWQZNXgZNcQZNhQZNlgZNnQZNpAZNrgZNuQZNxQZNxgZNyAZN0gZN0wZlSxBdcjEBAAAoS8JN0gJNYwNNMQRNPwRNRwZNtgZlSwZdcjIBAAAoSwJLBEsISwxLEEsSSxVLGEsdSyRLKEsqSy1LMks2SzhLO0s+S0JLREtHS0pLTktQS1NLVktbS2JLZktoS2tLbktxS3VLd0t5S31LgEuES4hLikuNS49Lk0uXS5tLnUugS6JLpkuqS65LsEuzS7ZLuUu9S79LxEvIS8pLzUvQS9VL2UvbS95L4UvkS+tL70vxS/RL90v8TQMBTQcBTQkBTQ0BTQ4BTRABTRMBTRgBTRwBTR4BTSMBTScBTSkBTSwBTS0BTS8BTTEBTTMBTTUBTTcBTTsBTT0BTUABTUMBTUYBTU0BTVEBTVMBTVcBTVsBTV8BTWEBTWQBTWUBTWcBTWkBTWsBTW0BTW8BTXMBTXUBTXkBTX0BTX8BTYIBTYMBTYUBTYcBTYgBTYoBTY4BTZIBTZQBTZcBTZkBTZ0BTaEBTaUBTacBTasBTa8BTbEBTbUBTbkBTbsBTb4BTcEBTcQBTcsBTc8BTdEBTdQBTdYBTdoBTd4BTeIBTeQBTecBTeoBTe4BTfABTfMBTfYBTfkBTQACTQQCTQYCTQkCTQ4CTRECTRICTRQCTRcCTRwCTSACTSICTSUCTSoCTS4CTTACTTMCTTYCTTsCTT8CTUECTUMCTUcCTUsCTU8CTVECTVYCTVoCTVwCTV8CTWICTWUCTWkCTWsCTW4CTXECTXYCTX0CTYECTYMCTYYCTYcCTYkCTYsCTY0CTY8CTZECTZUCTZcCTZoCTZ0CTaICTaYCTagCTasCTa4CTbMCTbcCTbkCTbwCTb4CTcICTcYCTcoCTcwCTc8CTdMCTdcCTdsCTd0CTeACTeMCTeYCTe0CTfECTfMCTfYCTfgCTfwCTQADTQQDTQYDTQkDTQoDTQwDTQ4DTRADTRIDTRQDTRgDTRoDTR0DTSADTSMDTScDTSkDTSwDTS8DTTIDTTkDTT0DTT8DTUQDTUgDTUoDTU0DTVADTVMDTVoDTV4DTWADTWUDTWkDTWsDTW4DTXEDTXYDTX0DTYIDTYQDTYgDTYwDTZADTZIDTZUDTZgDTZ0DTaQDTagDTaoDTa0DTbADTbMDTbcDTbkDTb0DTcEDTcMDTcYDTckDTc0DTc8DTdIDTdUDTdoDTeEDTeUDTecDTekDTe0DTfEDTfUDTfcDTfkDTf0DTQAETQQETQgETQoETQ0ETQ8ETRMETRcETRsETR0ETSEETSUETSkETSsETS4ETTIETTYETToETTwETUEETUUETUcETUoETU0ETVIETVYETVgETVsETV4ETWEETWUETWcETWoETW0ETXIETXYETXgETX0ETX8ETYMETYcETYkETYwETY8ETZQETZcETZgETZoETZ0ETaIETaYETagETasETa4ETbMETbcETbkETb0ETcEETcUETccETcoETcsETc0ETc8ETdEETdMETdUETdkETdsETd4ETeMETecETekETesETe8ETfIETfYETfoETfwETf4ETQIFTQUFTQkFTQ0FTQ8FTRQFTRgFTRoFTR0FTSAFTSUFTSkFTSsFTS4FTTEFTTYFTToFTTwFTT8FTUEFTUUFTUkFTU0FTU8FTVQFTVYFTVkFTV4FTWIFTWQFTWcFTWoFTW0FTXQFTXgFTXoFTX4FTYIFTYUFTYYFTYgFTYsFTZAFTZQFTZYFTZoFTZ4FTaAFTaMFTaYFTakFTa0FTa8FTbEFTbUFTbkFTb0FTb8FTcQFTcgFTcoFTc0FTc8FTdEFTdUFTdkFTdsFTd4FTeEFTeYFTe0FTfEFTfMFTfYFTfcFTfkFTfsFTf0FTf8FTQEGTQUGTQcGTQoGTQ0GTRIGTRkGTR0GTR8GTSIGTSUGTSgGTSwGTS4GTTEGTTMGTTcGTTsGTT8GTUEGTUQGTUgGTUwGTVAGTVIGTVUGTVgGTV0GTWEGTWMGTWYGTWgGTWwGTXAGTXQGTXYGTXkGTXoGTXwGTX4GTYAGTYIGTYQGTYgGTYoGTY0GTY8GTZEGTZUGTZkGTZsGTZ8GTaMGTacGTakGTa0GTbEGTbMGTbgGTbwGTb4GTcEGTcQGTccGTcsGTc0GTdEGZUsHXXIzAQAAKEsASw5LG0seSyFLJksvSzRLQEtMS1lLXEtfS2RLc0uGS5lLrEu7S8ZL0kvXS+dL7Uv6S/1NAAFNBQFNDAFNGgFNJQFNOQFNSQFNTwFNXQFNcQFNewFNkAFNowFNrQFNtwFNxwFNzQFN4AFN7AFN/AFNAgJNCwJNEAJNHgJNJwJNLAJNOAJNPQJNTQJNWAJNZwJNdAJNdwJNegJNfwJNkwJNnwJNpAJNsAJNtQJNyAJN2QJN6QJN7wJNAgNNFgNNJQNNNQNNOwNNRgNNVgNNXANNZwNNdANNdwNNegNNgANNjgNNmwNNngNNoQNNpgNNtQNNvwNNywNN2ANN2wNN3gNN4wNN8wNNBgRNGQRNJwRNOARNQwRNTwRNVARNYwRNbwRNdARNewRNhQRNkQRNlgRNpARNsARNtQRNwwRN1wRN4ARN5QRN+ARNCwVNFgVNIgVNJwVNMwVNOAVNSwVNUgVNWwVNYAVNcAVNdgVNhAVNkgVNnAVNqwVNuwVNxgVNzgVN0gVN1wVN5AVN5wVN6gVN7wVNAwZNEAZNEwZNFgZNGwZNKgZNPQZNTgZNWgZNXwZNcgZNhgZNjgZNkgZNlwZNpQZNrwZNugZNyQZldYdVCmxhYmVsQ29sb3JyNAEAAE3UBk59h1UMc3VyZmFjZUNvbG9ycjUBAABN1AZOfYdVD3N1cmZhY2VDYXRlZ29yeXI2AQAATdQGWAQAAABtYWlufYdVBnJhZGl1c3I3AQAATdQGRz/wAAAAAAAAfXI4AQAAKEc/+j1woAAAAF1yOQEAAChLAE2AA03SBU2SBmVHP/oAAAAAAABdcjoBAAAoSw5LG0seSyFLJksvSzRLQEtMS1lLXEtfS2RLc0uGS5lLrEu7S8ZL0kvXS+dL7Uv6S/1NAAFNBQFNDAFNGgFNJQFNOQFNSQFNTwFNXQFNcQFNewFNkAFNowFNrQFNtwFNxwFNzQFN4AFN7AFN/AFNAgJNCwJNEAJNHgJNJwJNLAJNOAJNPQJNTQJNWAJNZwJNdAJNdwJNegJNfwJNkwJNnwJNpAJNsAJNtQJNyAJN2QJN6QJN7wJNAgNNFgNNJQNNNQNNOwNNRgNNVgNNXANNZwNNdANNdwNNegNNjgNNmwNNngNNoQNNpgNNtQNNvwNNywNN2ANN2wNN3gNN4wNN8wNNBgRNGQRNJwRNOARNQwRNTwRNVARNYwRNbwRNdARNewRNhQRNkQRNlgRNpARNsARNtQRNwwRN1wRN4ARN5QRN+ARNCwVNFgVNIgVNJwVNMwVNOAVNSwVNUgVNWwVNYAVNcAVNdgVNhAVNkgVNnAVNqwVNuwVNxgVNzgVN1wVN5AVN5wVN6gVN7wVNAwZNEAZNEwZNFgZNGwZNKgZNPQZNTgZNWgZNXwZNcgZNhgZNjgZNlwZNpQZNrwZNugZNyQZlRz/7MzNAAAAAXXI7AQAAKEsCSwRLCEsMSxBLEksVSxhLHUskSyhLKkstSzJLNks4SztLPktCS0RLR0tKS05LUEtTS1ZLW0tiS2ZLaEtrS25LcUt1S3dLeUt9S4BLhEuIS4pLjUuPS5NLl0ubS51LoEuiS6ZLqkuuS7BLs0u2S7lLvUu/S8RLyEvKS81L0EvVS9lL20veS+FL5EvrS+9L8Uv0S/dL/E0DAU0HAU0JAU0NAU0OAU0QAU0TAU0YAU0cAU0eAU0jAU0nAU0pAU0sAU0tAU0vAU0xAU0zAU01AU03AU07AU09AU1AAU1DAU1GAU1NAU1RAU1TAU1XAU1bAU1fAU1hAU1kAU1lAU1nAU1pAU1rAU1tAU1vAU1zAU11AU15AU19AU1/AU2CAU2DAU2FAU2HAU2IAU2KAU2OAU2SAU2UAU2XAU2ZAU2dAU2hAU2lAU2nAU2rAU2vAU2xAU21AU25AU27AU2+AU3BAU3EAU3LAU3PAU3RAU3UAU3WAU3aAU3eAU3iAU3kAU3nAU3qAU3uAU3wAU3zAU32AU35AU0AAk0EAk0GAk0JAk0OAk0RAk0SAk0UAk0XAk0cAk0gAk0iAk0lAk0qAk0uAk0wAk0zAk02Ak07Ak0/Ak1BAk1DAk1HAk1LAk1PAk1RAk1WAk1aAk1cAk1fAk1iAk1lAk1pAk1rAk1uAk1xAk12Ak19Ak2BAk2DAk2GAk2HAk2JAk2LAk2NAk2PAk2RAk2VAk2XAk2aAk2dAk2iAk2mAk2oAk2rAk2uAk2zAk23Ak25Ak28Ak2+Ak3CAk3GAk3KAk3MAk3PAk3TAk3XAk3bAk3dAk3gAk3jAk3mAk3tAk3xAk3zAk32Ak34Ak38Ak0AA00EA00GA00JA00KA00MA00OA00QA00SA00UA00YA00aA00dA00gA00jA00nA00pA00sA00vA00yA005A009A00/A01EA01IA01KA01NA01QA01TA01aA01eA01gA01lA01pA01rA01uA01xA012A019A02CA02EA02IA02MA02QA02SA02VA02YA02dA02kA02oA02qA02tA02wA02zA023A025A029A03BA03DA03GA03JA03NA03PA03SA03VA03aA03hA03lA03nA03pA03tA03xA031A033A035A039A00ABE0EBE0IBE0KBE0NBE0PBE0TBE0XBE0bBE0dBE0hBE0lBE0pBE0rBE0uBE0yBE02BE06BE08BE1BBE1FBE1HBE1KBE1NBE1SBE1WBE1YBE1bBE1eBE1hBE1lBE1nBE1qBE1tBE1yBE12BE14BE19BE1/BE2DBE2HBE2JBE2MBE2PBE2UBE2XBE2YBE2aBE2dBE2iBE2mBE2oBE2rBE2uBE2zBE23BE25BE29BE3BBE3FBE3HBE3KBE3LBE3NBE3PBE3RBE3TBE3VBE3ZBE3bBE3eBE3jBE3nBE3pBE3rBE3vBE3yBE32BE36BE38BE3+BE0CBU0FBU0JBU0NBU0PBU0UBU0YBU0aBU0dBU0gBU0lBU0pBU0rBU0uBU0xBU02BU06BU08BU0/BU1BBU1FBU1JBU1NBU1PBU1UBU1WBU1ZBU1eBU1iBU1kBU1nBU1qBU1tBU10BU14BU16BU1+BU2CBU2FBU2GBU2IBU2LBU2QBU2UBU2WBU2aBU2eBU2gBU2jBU2mBU2pBU2tBU2vBU2xBU21BU25BU29BU2/BU3EBU3IBU3KBU3NBU3PBU3RBU3VBU3ZBU3bBU3eBU3hBU3mBU3tBU3xBU3zBU32BU33BU35BU37BU39BU3/BU0BBk0FBk0HBk0KBk0NBk0SBk0ZBk0dBk0fBk0iBk0lBk0oBk0sBk0uBk0xBk0zBk03Bk07Bk0/Bk1BBk1EBk1IBk1MBk1QBk1SBk1VBk1YBk1dBk1hBk1jBk1mBk1oBk1sBk1wBk10Bk12Bk15Bk16Bk18Bk1+Bk2ABk2CBk2EBk2IBk2KBk2NBk2PBk2RBk2VBk2ZBk2bBk2fBk2jBk2nBk2pBk2tBk2xBk2zBk24Bk28Bk2+Bk3BBk3EBk3HBk3LBk3NBk3RBmVHP/yDEmAAAABdcjwBAAAoS8JN0gJNYwNNMQRNPwRNRwZNtgZlRz/3rhSAAAAAXXI9AQAAKEsNSyVLLkszSzxLPUs/S0hLSUtLS2NLb0twS3JLhUuYS6tLt0u4S7pLxUvRS9ZL7E0EAU0KAU0ZAU0kAU04AU1OAU1cAU1wAU16AU2PAU2iAU2sAU22AU3MAU3fAU3oAU3pAU3rAU0BAk0KAk0PAk0dAk0mAk0rAk03Ak08Ak1MAk1XAk1jAk1kAk1mAk1+Ak2SAk2eAk2jAk2vAk20Ak3HAk3YAk3uAk0BA00VA00hA00iA00kA006A01FA01bA01mA01+A01/A02NA02lA02xA02yA020A02+A03HA03IA03KA03iA03yA00FBE0YBE0mBE03BE1CBE1OBE1TBE1fBE1gBE1iBE1uBE1zBE15BE2EBE2QBE2VBE2jBE2vBE20BE3CBE3WBE3fBE3kBE33BE0KBU0VBU0hBU0mBU0yBU03BU1KBU1QBU1aBU1fBU11BU2DBU2RBU2bBU2nBU2oBU2qBU26BU3FBU3WBU3uBU0CBk0aBk0mBk0nBk0pBk08Bk1NBk1ZBk1eBk1xBk2FBk2WBk2kBk2uBk25Bk3FBk3GBk3IBk3SBk3TBmVHP/gAAAAAAABdcj4BAAAoSwZNIQFNVQFNjAFNVAJNQgNNhgNNHwRNuwRNEgVNfAVNwgVNnQZldYdVCmNvb3JkSW5kZXhyPwEAAF1yQAEAAChLek2AA4ZyQQEAAEt3TVQDhnJCAQAAZVULbGFiZWxPZmZzZXRyQwEAAE3UBk59h1USbWluaW11bUxhYmVsUmFkaXVzckQBAABN1AZHAAAAAAAAAAB9h1UIZHJhd01vZGVyRQEAAE3UBksCfYdVCG9wdGlvbmFsckYBAAB9ckcBAAAoVQxzZXJpYWxOdW1iZXJySAEAAIiIXXJJAQAAKEt7TYADhnJKAQAAS3hNVAOGcksBAABlh1UHYmZhY3RvcnJMAQAAiIlN1AZHQDkAAAAAAAB9ck0BAAAoR0BJAAAAAAAAXXJOAQAAKEsWSxdLGUsaSzlLOktFS0ZLUUtSS2lLaktsS21Lfkt/S4tLjEuQS5FLkkuUS5VLlkueS59Lo0ukS6VLp0uoS6lLsUuyS7RLtUvAS8FLy0vMS9xL3UvfS+BL+Ev5TQgBTQsBTREBTRIBTR8BTSABTS4BTTYBTT4BTT8BTUEBTUIBTWIBTWMBTWYBTWgBTWwBTW4BTYABTYEBTYQBTYYBTYkBTYsBTZUBTZYBTZoBTZsBTZwBTZ4BTZ8BTaABTbwBTb0BTcIBTcMBTdIBTdMBTdcBTdgBTdkBTdsBTdwBTd0BTfEBTfIBTfcBTfgBTQcCTQgCTRUCTRYCTRgCTRkCTRoCTRsCTTECTTICTUMCTUQCTUUCTUYCTUcCTUgCTUkCTUoCTVICTVMCTV0CTV4CTWACTWECTWwCTW0CTYgCTYoCTY4CTZACTZgCTZkCTakCTaoCTboCTbsCTb8CTcACTcECTcMCTcQCTcUCTc0CTc4CTeECTeICTfkCTfoCTfsCTf0CTf4CTf8CTQcDTQgDTQsDTRMDTRsDTRwDTSoDTSsDTS0DTS4DTUsDTUwDTVQDTVUDTZMDTZQDTZYDTZcDTasDTawDTcQDTcUDTdADTdEDTdYDTdcDTeoDTesDTewDTe4DTe8DTfADTf4DTf8DTQsETQwETSwETS0ETS8ETTAETUgETUkETVkETVoETVwETV0ETWgETWkETWsETWwETXcETXoETYoETYsETY0ETY4ETaAETaEETakETaoETawETa0ETcgETckETcwETc4ETdIETdQETdwETd0ETeEETeIETfAETfEETQMFTQQFTRAFTREFTRsFTRwFTR4FTR8FTSwFTS0FTS8FTTAFTT0FTT4FTUIFTUMFTUQFTUYFTUcFTUgFTVcFTVgFTVwFTV0FTWUFTWYFTWgFTWkFTWsFTWwFTYkFTYoFTYwFTY0FTY4FTY8FTbIFTbMFTbQFTbYFTbcFTbgFTcAFTcEFTcsFTcwFTd8FTeAFTfQFTfUFTfgFTfoFTf4FTQAGTSAGTSEGTSMGTSQGTS8GTTAGTTQGTTUGTTYGTTgGTTkGTToGTUIGTUMGTUUGTUYGTVMGTVQGTVYGTVcGTWQGTWUGTWkGTWoGTWsGTW0GTW4GTW8GTXcGTXgGTX0GTYEGTcIGTcMGZUdAUsAAAAAAAF1yTwEAAChNewZNgwZldYeHVQlvY2N1cGFuY3lyUAEAAIiJTdQGRz/wAAAAAAAAfYeHdVUHZGlzcGxheXJRAQAATdQGiX2HdS4='))
	bondInfo = cPickle.loads(base64.b64decode('gAJ9cQEoVQVjb2xvcnECTeAGTn2HVQVhdG9tc3EDXXEEKF1xBShLbUtuZV1xBihLbUtvZV1xByhLb0twZV1xCChLb0txZV1xCShLb0t5ZV1xCihLcUtyZV1xCyhLcUt1ZV1xDChLcUtzZV1xDShLeUt6ZV1xDihLdEtzZV1xDyhLdkt1ZV1xEChLd0t1ZV1xEShLeEt1ZV1xEihLe0t8ZV1xEyhLe0t9ZV1xFChLfUuRZV1xFShLfUt+ZV1xFihLfUt/ZV1xFyhLf0uCZV1xGChLgkuFZV1xGShLhUuIZV1xGihLiEuJZV1xGyhLiEuKZV1xHChLikuLZV1xHShLikuOZV1xHihLkUuSZV1xHyhLgEt/ZV1xIChLgUt/ZV1xIShLg0uCZV1xIihLhEuCZV1xIyhLhkuFZV1xJChLh0uFZV1xJShLjEuLZV1xJihLjUuLZV1xJyhLj0uOZV1xKChLkEuOZV1xKShLeUt7ZV1xKihLk0uUZV1xKyhLk0uVZV1xLChLlUuWZV1xLShLlUuXZV1xLihLlUufZV1xLyhLl0uaZV1xMChLmkubZV1xMShLmkucZV1xMihLn0ugZV1xMyhLmEuXZV1xNChLmUuXZV1xNShLnUucZV1xNihLnkucZV1xNyhLkUuTZV1xOChLoUuiZV1xOShLoUujZV1xOihLo0ukZV1xOyhLo0ulZV1xPChLo0urZV1xPShLpUuoZV1xPihLqEupZV1xPyhLqEuqZV1xQChLq0usZV1xQShLpkulZV1xQihLp0ulZV1xQyhLn0uhZV1xRChLrUuuZV1xRShLrUuvZV1xRihLr0uwZV1xRyhLr0uxZV1xSChLr0u3ZV1xSShLsUu0ZV1xSihLtEu1ZV1xSyhLtEu2ZV1xTChLt0u4ZV1xTShLskuxZV1xTihLs0uxZV1xTyhLq0utZV1xUChLuUu6ZV1xUShLuUu7ZV1xUihLu0vPZV1xUyhLu0u8ZV1xVChLu0u9ZV1xVShLvUvAZV1xVihLwEvDZV1xVyhLw0vGZV1xWChLxkvHZV1xWShLxkvIZV1xWihLyEvJZV1xWyhLyEvMZV1xXChLz0vQZV1xXShLvku9ZV1xXihLv0u9ZV1xXyhLwUvAZV1xYChLwkvAZV1xYShLxEvDZV1xYihLxUvDZV1xYyhLykvJZV1xZChLy0vJZV1xZShLzUvMZV1xZihLzkvMZV1xZyhLt0u5ZV1xaChL0UvTZV1xaShL0UvSZV1xaihL00vVZV1xayhL00veZV1xbChL00vUZV1xbShL1UvYZV1xbihL2EvbZV1xbyhL20vcZV1xcChL20vdZV1xcShL3kvfZV1xcihL1kvVZV1xcyhL10vVZV1xdChL2UvYZV1xdShL2kvYZV1xdihLz0vRZV1xdyhL4EvhZV1xeChL4EviZV1xeShL4kvjZV1xeihL4kvxZV1xeyhL4kvkZV1xfChL5EvlZV1xfShL5EvmZV1xfihL5EvqZV1xfyhL6kvtZV1xgChL8UvyZV1xgShL50vmZV1xgihL6EvmZV1xgyhL6UvmZV1xhChL60vqZV1xhShL7EvqZV1xhihL7kvtZV1xhyhL70vtZV1xiChL8EvtZV1xiShL3kvgZV1xiihL80v0ZV1xiyhL80v1ZV1xjChL9Uv2ZV1xjShL9Uv3ZV1xjihL9U0EAWVdcY8oS/dL+mVdcZAoS/pL+2VdcZEoS/pL/GVdcZIoS/pNAAFlXXGTKE0EAU0FAWVdcZQoS/hL92VdcZUoS/lL92VdcZYoS/1L/GVdcZcoS/5L/GVdcZgoS/9L/GVdcZkoTQEBTQABZV1xmihNAgFNAAFlXXGbKE0DAU0AAWVdcZwoS/FL82VdcZ0oTQYBTQcBZV1xnihNBgFNCAFlXXGfKE0IAU0JAWVdcaAoTQgBTQoBZV1xoShNCAFNFwFlXXGiKE0KAU0NAWVdcaMoTQ0BTQ4BZV1xpChNDQFNDwFlXXGlKE0NAU0TAWVdcaYoTRcBTRgBZV1xpyhNCwFNCgFlXXGoKE0MAU0KAWVdcakoTRABTQ8BZV1xqihNEQFNDwFlXXGrKE0SAU0PAWVdcawoTRQBTRMBZV1xrShNFQFNEwFlXXGuKE0WAU0TAWVdca8oTQQBTQYBZV1xsChNGQFNGwFlXXGxKE0ZAU0aAWVdcbIoTRsBTR0BZV1xsyhNGwFNJgFlXXG0KE0bAU0cAWVdcbUoTR0BTSABZV1xtihNIAFNIwFlXXG3KE0jAU0kAWVdcbgoTSMBTSUBZV1xuShNJgFNJwFlXXG6KE0eAU0dAWVdcbsoTR8BTR0BZV1xvChNIQFNIAFlXXG9KE0iAU0gAWVdcb4oTRcBTRkBZV1xvyhNKAFNKQFlXXHAKE0oAU0qAWVdccEoTSoBTSsBZV1xwihNKgFNLAFlXXHDKE0qAU0xAWVdccQoTSwBTS8BZV1xxShNLwFNMAFlXXHGKE0xAU0yAWVdcccoTS0BTSwBZV1xyChNLgFNLAFlXXHJKE0mAU0oAWVdccooTTMBTTQBZV1xyyhNMwFNNQFlXXHMKE01AU02AWVdcc0oTTUBTTcBZV1xzihNNQFNQgFlXXHPKE03AU06AWVdcdAoTToBTT0BZV1x0ShNPQFNPgFlXXHSKE09AU0/AWVdcdMoTUIBTUMBZV1x1ChNOAFNNwFlXXHVKE05AU03AWVdcdYoTTsBTToBZV1x1yhNPAFNOgFlXXHYKE1AAU0/AWVdcdkoTUEBTT8BZV1x2ihNMQFNMwFlXXHbKE1EAU1FAWVdcdwoTUQBTUYBZV1x3ShNRgFNRwFlXXHeKE1GAU1IAWVdcd8oTUYBTVgBZV1x4ChNSAFNSwFlXXHhKE1LAU1OAWVdceIoTU4BTVEBZV1x4yhNUQFNVAFlXXHkKE1YAU1ZAWVdceUoTUkBTUgBZV1x5ihNSgFNSAFlXXHnKE1MAU1LAWVdcegoTU0BTUsBZV1x6ShNTwFNTgFlXXHqKE1QAU1OAWVdcesoTVIBTVEBZV1x7ChNUwFNUQFlXXHtKE1VAU1UAWVdce4oTVYBTVQBZV1x7yhNVwFNVAFlXXHwKE1CAU1EAWVdcfEoTVoBTVsBZV1x8ihNWgFNXAFlXXHzKE1cAU1wAWVdcfQoTVwBTV0BZV1x9ShNXAFNXgFlXXH2KE1eAU1hAWVdcfcoTWEBTWQBZV1x+ChNZAFNZwFlXXH5KE1nAU1oAWVdcfooTWcBTWkBZV1x+yhNaQFNagFlXXH8KE1pAU1tAWVdcf0oTXABTXEBZV1x/ihNXwFNXgFlXXH/KE1gAU1eAWVdcgABAAAoTWIBTWEBZV1yAQEAAChNYwFNYQFlXXICAQAAKE1lAU1kAWVdcgMBAAAoTWYBTWQBZV1yBAEAAChNawFNagFlXXIFAQAAKE1sAU1qAWVdcgYBAAAoTW4BTW0BZV1yBwEAAChNbwFNbQFlXXIIAQAAKE1YAU1aAWVdcgkBAAAoTXIBTXMBZV1yCgEAAChNcgFNdAFlXXILAQAAKE10AU12AWVdcgwBAAAoTXYBTXcBZV1yDQEAAChNdQFNdAFlXXIOAQAAKE14AU10AWVdcg8BAAAoTXABTXIBZV1yEAEAAChNeQFNegFlXXIRAQAAKE15AU17AWVdchIBAAAoTXoBTYABZV1yEwEAAChNewFNfQFlXXIUAQAAKE17AU18AWVdchUBAAAoTXsBTYUBZV1yFgEAAChNfQFNgAFlXXIXAQAAKE2FAU2GAWVdchgBAAAoTX4BTX0BZV1yGQEAAChNfwFNfQFlXXIaAQAAKE2BAU2AAWVdchsBAAAoTYIBTYABZV1yHAEAAChNgwFNegFlXXIdAQAAKE2EAU16AWVdch4BAAAoTXYBTXkBZV1yHwEAAChNhwFNiAFlXXIgAQAAKE2HAU2JAWVdciEBAAAoTYkBTYoBZV1yIgEAAChNiQFNiwFlXXIjAQAAKE2JAU2QAWVdciQBAAAoTYsBTY4BZV1yJQEAAChNjgFNjwFlXXImAQAAKE2QAU2RAWVdcicBAAAoTYwBTYsBZV1yKAEAAChNjQFNiwFlXXIpAQAAKE2FAU2HAWVdcioBAAAoTZIBTZMBZV1yKwEAAChNkgFNlAFlXXIsAQAAKE2UAU2VAWVdci0BAAAoTZQBTZYBZV1yLgEAAChNlAFNpAFlXXIvAQAAKE2WAU2ZAWVdcjABAAAoTZkBTZoBZV1yMQEAAChNmQFNogFlXXIyAQAAKE2aAU2cAWVdcjMBAAAoTZwBTZ4BZV1yNAEAAChNngFNnwFlXXI1AQAAKE2eAU2gAWVdcjYBAAAoTaABTaIBZV1yNwEAAChNpAFNpQFlXXI4AQAAKE2XAU2WAWVdcjkBAAAoTZgBTZYBZV1yOgEAAChNmwFNmgFlXXI7AQAAKE2dAU2cAWVdcjwBAAAoTaEBTaABZV1yPQEAAChNowFNogFlXXI+AQAAKE2QAU2SAWVdcj8BAAAoTaYBTacBZV1yQAEAAChNpgFNqAFlXXJBAQAAKE2oAU2pAWVdckIBAAAoTagBTaoBZV1yQwEAAChNqAFNugFlXXJEAQAAKE2qAU2tAWVdckUBAAAoTa0BTbABZV1yRgEAAChNsAFNswFlXXJHAQAAKE2zAU22AWVdckgBAAAoTboBTbsBZV1ySQEAAChNqwFNqgFlXXJKAQAAKE2sAU2qAWVdcksBAAAoTa4BTa0BZV1yTAEAAChNrwFNrQFlXXJNAQAAKE2xAU2wAWVdck4BAAAoTbIBTbABZV1yTwEAAChNtAFNswFlXXJQAQAAKE21AU2zAWVdclEBAAAoTbcBTbYBZV1yUgEAAChNuAFNtgFlXXJTAQAAKE25AU22AWVdclQBAAAoTaQBTaYBZV1yVQEAAChNvAFNvQFlXXJWAQAAKE28AU2+AWVdclcBAAAoTb4BTb8BZV1yWAEAAChNvgFNwAFlXXJZAQAAKE2+AU3IAWVdcloBAAAoTcABTcEBZV1yWwEAAChNwAFNxAFlXXJcAQAAKE3AAU3CAWVdcl0BAAAoTcgBTckBZV1yXgEAAChNwwFNwgFlXXJfAQAAKE3FAU3EAWVdcmABAAAoTcYBTcQBZV1yYQEAAChNxwFNxAFlXXJiAQAAKE26AU28AWVdcmMBAAAoTcoBTcsBZV1yZAEAAChNygFNzAFlXXJlAQAAKE3MAU3NAWVdcmYBAAAoTcwBTc4BZV1yZwEAAChNzAFN3AFlXXJoAQAAKE3OAU3RAWVdcmkBAAAoTdEBTdIBZV1yagEAAChN0QFN2gFlXXJrAQAAKE3SAU3UAWVdcmwBAAAoTdQBTdYBZV1ybQEAAChN1gFN1wFlXXJuAQAAKE3WAU3YAWVdcm8BAAAoTdgBTdoBZV1ycAEAAChN3AFN3QFlXXJxAQAAKE3PAU3OAWVdcnIBAAAoTdABTc4BZV1ycwEAAChN0wFN0gFlXXJ0AQAAKE3VAU3UAWVdcnUBAAAoTdkBTdgBZV1ydgEAAChN2wFN2gFlXXJ3AQAAKE3IAU3KAWVdcngBAAAoTd4BTd8BZV1yeQEAAChN3gFN4AFlXXJ6AQAAKE3gAU3hAWVdcnsBAAAoTeABTeIBZV1yfAEAAChN4AFN5gFlXXJ9AQAAKE3mAU3nAWVdcn4BAAAoTeMBTeIBZV1yfwEAAChN5AFN4gFlXXKAAQAAKE3lAU3iAWVdcoEBAAAoTdwBTd4BZV1yggEAAChN6AFN6QFlXXKDAQAAKE3oAU3qAWVdcoQBAAAoTeoBTfsBZV1yhQEAAChN6gFN6wFlXXKGAQAAKE3qAU3sAWVdcocBAAAoTewBTe8BZV1yiAEAAChN7wFN8AFlXXKJAQAAKE3vAU33AWVdcooBAAAoTfABTfIBZV1yiwEAAChN8gFN9AFlXXKMAQAAKE30AU35AWVdco0BAAAoTfQBTfUBZV1yjgEAAChN9QFN9wFlXXKPAQAAKE35AU36AWVdcpABAAAoTfsBTfwBZV1ykQEAAChN7QFN7AFlXXKSAQAAKE3uAU3sAWVdcpMBAAAoTfEBTfABZV1ylAEAAChN8wFN8gFlXXKVAQAAKE32AU31AWVdcpYBAAAoTfgBTfcBZV1ylwEAAChN5gFN6AFlXXKYAQAAKE39AU3+AWVdcpkBAAAoTf0BTf8BZV1ymgEAAChN/wFNAAJlXXKbAQAAKE3/AU0BAmVdcpwBAAAoTf8BTQ4CZV1ynQEAAChNAQJNBAJlXXKeAQAAKE0EAk0FAmVdcp8BAAAoTQQCTQYCZV1yoAEAAChNBAJNCgJlXXKhAQAAKE0OAk0PAmVdcqIBAAAoTQICTQECZV1yowEAAChNAwJNAQJlXXKkAQAAKE0HAk0GAmVdcqUBAAAoTQgCTQYCZV1ypgEAAChNCQJNBgJlXXKnAQAAKE0LAk0KAmVdcqgBAAAoTQwCTQoCZV1yqQEAAChNDQJNCgJlXXKqAQAAKE37AU39AWVdcqsBAAAoTRACTRECZV1yrAEAAChNEAJNEgJlXXKtAQAAKE0SAk0TAmVdcq4BAAAoTRICTRQCZV1yrwEAAChNEgJNGAJlXXKwAQAAKE0YAk0ZAmVdcrEBAAAoTRUCTRQCZV1ysgEAAChNFgJNFAJlXXKzAQAAKE0XAk0UAmVdcrQBAAAoTQ4CTRACZV1ytQEAAChNGgJNGwJlXXK2AQAAKE0aAk0cAmVdcrcBAAAoTRwCTR0CZV1yuAEAAChNHAJNHgJlXXK5AQAAKE0cAk0iAmVdcroBAAAoTSICTSMCZV1yuwEAAChNHwJNHgJlXXK8AQAAKE0gAk0eAmVdcr0BAAAoTSECTR4CZV1yvgEAAChNGAJNGgJlXXK/AQAAKE0kAk0lAmVdcsABAAAoTSQCTSYCZV1ywQEAAChNJgJNJwJlXXLCAQAAKE0mAk0oAmVdcsMBAAAoTSYCTTgCZV1yxAEAAChNKAJNKwJlXXLFAQAAKE0rAk0uAmVdcsYBAAAoTS4CTTECZV1yxwEAAChNMQJNNAJlXXLIAQAAKE04Ak05AmVdcskBAAAoTSkCTSgCZV1yygEAAChNKgJNKAJlXXLLAQAAKE0sAk0rAmVdcswBAAAoTS0CTSsCZV1yzQEAAChNLwJNLgJlXXLOAQAAKE0wAk0uAmVdcs8BAAAoTTICTTECZV1y0AEAAChNMwJNMQJlXXLRAQAAKE01Ak00AmVdctIBAAAoTTYCTTQCZV1y0wEAAChNNwJNNAJlXXLUAQAAKE0iAk0kAmVdctUBAAAoTToCTTsCZV1y1gEAAChNOgJNPAJlXXLXAQAAKE08Ak09AmVdctgBAAAoTTwCTT4CZV1y2QEAAChNPAJNSwJlXXLaAQAAKE0+Ak1BAmVdctsBAAAoTUECTUICZV1y3AEAAChNQQJNQwJlXXLdAQAAKE1BAk1HAmVdct4BAAAoTUsCTUwCZV1y3wEAAChNPwJNPgJlXXLgAQAAKE1AAk0+AmVdcuEBAAAoTUQCTUMCZV1y4gEAAChNRQJNQwJlXXLjAQAAKE1GAk1DAmVdcuQBAAAoTUgCTUcCZV1y5QEAAChNSQJNRwJlXXLmAQAAKE1KAk1HAmVdcucBAAAoTTgCTToCZV1y6AEAAChNTQJNTgJlXXLpAQAAKE1NAk1PAmVdcuoBAAAoTU8CTVACZV1y6wEAAChNTwJNUQJlXXLsAQAAKE1PAk1XAmVdcu0BAAAoTVECTVQCZV1y7gEAAChNVAJNVQJlXXLvAQAAKE1UAk1WAmVdcvABAAAoTVcCTVgCZV1y8QEAAChNUgJNUQJlXXLyAQAAKE1TAk1RAmVdcvMBAAAoTUsCTU0CZV1y9AEAAChNWQJNWgJlXXL1AQAAKE1ZAk1bAmVdcvYBAAAoTVsCTVwCZV1y9wEAAChNWwJNXQJlXXL4AQAAKE1bAk1tAmVdcvkBAAAoTV0CTWACZV1y+gEAAChNYAJNYwJlXXL7AQAAKE1jAk1mAmVdcvwBAAAoTWYCTWkCZV1y/QEAAChNbQJNbgJlXXL+AQAAKE1eAk1dAmVdcv8BAAAoTV8CTV0CZV1yAAIAAChNYQJNYAJlXXIBAgAAKE1iAk1gAmVdcgICAAAoTWQCTWMCZV1yAwIAAChNZQJNYwJlXXIEAgAAKE1nAk1mAmVdcgUCAAAoTWgCTWYCZV1yBgIAAChNagJNaQJlXXIHAgAAKE1rAk1pAmVdcggCAAAoTWwCTWkCZV1yCQIAAChNVwJNWQJlXXIKAgAAKE1vAk1wAmVdcgsCAAAoTW8CTXECZV1yDAIAAChNcQJNcgJlXXINAgAAKE1xAk1zAmVdcg4CAAAoTXECTXsCZV1yDwIAAChNcwJNdgJlXXIQAgAAKE12Ak13AmVdchECAAAoTXYCTXgCZV1yEgIAAChNewJNfAJlXXITAgAAKE10Ak1zAmVdchQCAAAoTXUCTXMCZV1yFQIAAChNeQJNeAJlXXIWAgAAKE16Ak14AmVdchcCAAAoTW0CTW8CZV1yGAIAAChNfQJNfgJlXXIZAgAAKE19Ak1/AmVdchoCAAAoTX4CTYQCZV1yGwIAAChNfwJNgQJlXXIcAgAAKE1/Ak2AAmVdch0CAAAoTX8CTYkCZV1yHgIAAChNgQJNhAJlXXIfAgAAKE2JAk2KAmVdciACAAAoTYICTYECZV1yIQIAAChNgwJNgQJlXXIiAgAAKE2FAk2EAmVdciMCAAAoTYYCTYQCZV1yJAIAAChNhwJNfgJlXXIlAgAAKE2IAk1+AmVdciYCAAAoTXsCTX0CZV1yJwIAAChNiwJNjAJlXXIoAgAAKE2LAk2NAmVdcikCAAAoTY0CTY4CZV1yKgIAAChNjQJNjwJlXXIrAgAAKE2NAk2XAmVdciwCAAAoTY8CTZICZV1yLQIAAChNkgJNkwJlXXIuAgAAKE2SAk2UAmVdci8CAAAoTZcCTZgCZV1yMAIAAChNkAJNjwJlXXIxAgAAKE2RAk2PAmVdcjICAAAoTZUCTZQCZV1yMwIAAChNlgJNlAJlXXI0AgAAKE2JAk2LAmVdcjUCAAAoTZkCTZoCZV1yNgIAAChNmQJNmwJlXXI3AgAAKE2bAk2cAmVdcjgCAAAoTZsCTZ0CZV1yOQIAAChNmwJNqAJlXXI6AgAAKE2dAk2gAmVdcjsCAAAoTaACTaMCZV1yPAIAAChNowJNpAJlXXI9AgAAKE2jAk2lAmVdcj4CAAAoTagCTakCZV1yPwIAAChNngJNnQJlXXJAAgAAKE2fAk2dAmVdckECAAAoTaECTaACZV1yQgIAAChNogJNoAJlXXJDAgAAKE2mAk2lAmVdckQCAAAoTacCTaUCZV1yRQIAAChNlwJNmQJlXXJGAgAAKE2qAk2rAmVdckcCAAAoTaoCTawCZV1ySAIAAChNrAJNrQJlXXJJAgAAKE2sAk2uAmVdckoCAAAoTawCTbgCZV1ySwIAAChNrgJNrwJlXXJMAgAAKE2uAk2wAmVdck0CAAAoTa4CTbQCZV1yTgIAAChNuAJNuQJlXXJPAgAAKE2xAk2wAmVdclACAAAoTbICTbACZV1yUQIAAChNswJNsAJlXXJSAgAAKE21Ak20AmVdclMCAAAoTbYCTbQCZV1yVAIAAChNtwJNtAJlXXJVAgAAKE2oAk2qAmVdclYCAAAoTboCTbsCZV1yVwIAAChNugJNvAJlXXJYAgAAKE28Ak29AmVdclkCAAAoTbwCTb4CZV1yWgIAAChNvAJNwwJlXXJbAgAAKE2+Ak3BAmVdclwCAAAoTcECTcICZV1yXQIAAChNwwJNxAJlXXJeAgAAKE2/Ak2+AmVdcl8CAAAoTcACTb4CZV1yYAIAAChNuAJNugJlXXJhAgAAKE3FAk3HAmVdcmICAAAoTcUCTcYCZV1yYwIAAChNxwJNyQJlXXJkAgAAKE3HAk3SAmVdcmUCAAAoTccCTcgCZV1yZgIAAChNyQJNzAJlXXJnAgAAKE3MAk3PAmVdcmgCAAAoTc8CTdACZV1yaQIAAChNzwJN0QJlXXJqAgAAKE3SAk3TAmVdcmsCAAAoTcoCTckCZV1ybAIAAChNywJNyQJlXXJtAgAAKE3NAk3MAmVdcm4CAAAoTc4CTcwCZV1ybwIAAChNwwJNxQJlXXJwAgAAKE3UAk3VAmVdcnECAAAoTdQCTdYCZV1ycgIAAChN1gJN6gJlXXJzAgAAKE3WAk3XAmVdcnQCAAAoTdYCTdgCZV1ydQIAAChN2AJN2wJlXXJ2AgAAKE3bAk3eAmVdcncCAAAoTd4CTeECZV1yeAIAAChN4QJN4gJlXXJ5AgAAKE3hAk3jAmVdcnoCAAAoTeMCTeQCZV1yewIAAChN4wJN5wJlXXJ8AgAAKE3qAk3rAmVdcn0CAAAoTdkCTdgCZV1yfgIAAChN2gJN2AJlXXJ/AgAAKE3cAk3bAmVdcoACAAAoTd0CTdsCZV1ygQIAAChN3wJN3gJlXXKCAgAAKE3gAk3eAmVdcoMCAAAoTeUCTeQCZV1yhAIAAChN5gJN5AJlXXKFAgAAKE3oAk3nAmVdcoYCAAAoTekCTecCZV1yhwIAAChN0gJN1AJlXXKIAgAAKE3sAk3tAmVdcokCAAAoTewCTe4CZV1yigIAAChN7gJN7wJlXXKLAgAAKE3uAk3wAmVdcowCAAAoTe4CTf4CZV1yjQIAAChN8AJN8wJlXXKOAgAAKE3zAk30AmVdco8CAAAoTfMCTfwCZV1ykAIAAChN9AJN9gJlXXKRAgAAKE32Ak34AmVdcpICAAAoTfgCTfkCZV1ykwIAAChN+AJN+gJlXXKUAgAAKE36Ak38AmVdcpUCAAAoTf4CTf8CZV1ylgIAAChN8QJN8AJlXXKXAgAAKE3yAk3wAmVdcpgCAAAoTfUCTfQCZV1ymQIAAChN9wJN9gJlXXKaAgAAKE37Ak36AmVdcpsCAAAoTf0CTfwCZV1ynAIAAChN6gJN7AJlXXKdAgAAKE0AA00BA2Vdcp4CAAAoTQADTQIDZV1ynwIAAChNAgNNAwNlXXKgAgAAKE0CA00EA2VdcqECAAAoTQIDTQ8DZV1yogIAAChNBANNBwNlXXKjAgAAKE0HA00KA2VdcqQCAAAoTQoDTQsDZV1ypQIAAChNCgNNDANlXXKmAgAAKE0PA00QA2VdcqcCAAAoTQUDTQQDZV1yqAIAAChNBgNNBANlXXKpAgAAKE0IA00HA2VdcqoCAAAoTQkDTQcDZV1yqwIAAChNDQNNDANlXXKsAgAAKE0OA00MA2Vdcq0CAAAoTf4CTQADZV1yrgIAAChNEQNNEgNlXXKvAgAAKE0RA00TA2VdcrACAAAoTRMDTRQDZV1ysQIAAChNEwNNFQNlXXKyAgAAKE0TA00gA2VdcrMCAAAoTRUDTRgDZV1ytAIAAChNGANNGwNlXXK1AgAAKE0bA00cA2VdcrYCAAAoTRsDTR0DZV1ytwIAAChNIANNIQNlXXK4AgAAKE0WA00VA2VdcrkCAAAoTRcDTRUDZV1yugIAAChNGQNNGANlXXK7AgAAKE0aA00YA2VdcrwCAAAoTR4DTR0DZV1yvQIAAChNHwNNHQNlXXK+AgAAKE0PA00RA2Vdcr8CAAAoTSIDTSMDZV1ywAIAAChNIgNNJANlXXLBAgAAKE0kA00lA2VdcsICAAAoTSQDTSYDZV1ywwIAAChNJANNMwNlXXLEAgAAKE0mA00pA2VdcsUCAAAoTSkDTSoDZV1yxgIAAChNKQNNKwNlXXLHAgAAKE0pA00vA2VdcsgCAAAoTTMDTTQDZV1yyQIAAChNJwNNJgNlXXLKAgAAKE0oA00mA2VdcssCAAAoTSwDTSsDZV1yzAIAAChNLQNNKwNlXXLNAgAAKE0uA00rA2Vdcs4CAAAoTTADTS8DZV1yzwIAAChNMQNNLwNlXXLQAgAAKE0yA00vA2VdctECAAAoTSADTSIDZV1y0gIAAChNNQNNNgNlXXLTAgAAKE01A003A2VdctQCAAAoTTcDTTgDZV1y1QIAAChNNwNNOQNlXXLWAgAAKE03A01EA2VdctcCAAAoTTkDTTwDZV1y2AIAAChNPANNPwNlXXLZAgAAKE0/A01AA2VdctoCAAAoTUQDTUUDZV1y2wIAAChNOgNNOQNlXXLcAgAAKE07A005A2Vdct0CAAAoTT0DTTwDZV1y3gIAAChNPgNNPANlXXLfAgAAKE1BA01AA2VdcuACAAAoTUIDTUADZV1y4QIAAChNQwNNQANlXXLiAgAAKE0zA001A2VdcuMCAAAoTUYDTUcDZV1y5AIAAChNRgNNSANlXXLlAgAAKE1IA01JA2VdcuYCAAAoTUgDTUoDZV1y5wIAAChNSANNWgNlXXLoAgAAKE1KA01NA2VdcukCAAAoTU0DTVADZV1y6gIAAChNUANNUwNlXXLrAgAAKE1TA01WA2VdcuwCAAAoTVoDTVsDZV1y7QIAAChNSwNNSgNlXXLuAgAAKE1MA01KA2Vdcu8CAAAoTU4DTU0DZV1y8AIAAChNTwNNTQNlXXLxAgAAKE1RA01QA2VdcvICAAAoTVIDTVADZV1y8wIAAChNVANNUwNlXXL0AgAAKE1VA01TA2VdcvUCAAAoTVcDTVYDZV1y9gIAAChNWANNVgNlXXL3AgAAKE1ZA01WA2VdcvgCAAAoTUQDTUYDZV1y+QIAAChNXANNXQNlXXL6AgAAKE1cA01eA2VdcvsCAAAoTV4DTV8DZV1y/AIAAChNXgNNYANlXXL9AgAAKE1eA01tA2Vdcv4CAAAoTWADTWMDZV1y/wIAAChNYwNNZANlXXIAAwAAKE1jA01lA2VdcgEDAAAoTWMDTWkDZV1yAgMAAChNbQNNbgNlXXIDAwAAKE1hA01gA2VdcgQDAAAoTWIDTWADZV1yBQMAAChNZgNNZQNlXXIGAwAAKE1nA01lA2VdcgcDAAAoTWgDTWUDZV1yCAMAAChNagNNaQNlXXIJAwAAKE1rA01pA2VdcgoDAAAoTWwDTWkDZV1yCwMAAChNWgNNXANlXXIMAwAAKE1vA01wA2Vdcg0DAAAoTW8DTXEDZV1yDgMAAChNcQNNcgNlXXIPAwAAKE1xA01zA2VdchADAAAoTXEDTYEDZV1yEQMAAChNcwNNdgNlXXISAwAAKE12A013A2VdchMDAAAoTXYDTX8DZV1yFAMAAChNdwNNeQNlXXIVAwAAKE15A017A2VdchYDAAAoTXsDTXwDZV1yFwMAAChNewNNfQNlXXIYAwAAKE19A01/A2VdchkDAAAoTYEDTYIDZV1yGgMAAChNdANNcwNlXXIbAwAAKE11A01zA2VdchwDAAAoTXgDTXcDZV1yHQMAAChNegNNeQNlXXIeAwAAKE1+A019A2Vdch8DAAAoTYADTX8DZV1yIAMAAChNbQNNbwNlXXIhAwAAKE2DA02FA2VdciIDAAAoTYMDTYQDZV1yIwMAAChNhQNNhwNlXXIkAwAAKE2FA02QA2VdciUDAAAoTYUDTYYDZV1yJgMAAChNhwNNigNlXXInAwAAKE2KA02NA2VdcigDAAAoTY0DTY4DZV1yKQMAAChNjQNNjwNlXXIqAwAAKE2QA02RA2VdcisDAAAoTYgDTYcDZV1yLAMAAChNiQNNhwNlXXItAwAAKE2LA02KA2Vdci4DAAAoTYwDTYoDZV1yLwMAAChNgQNNgwNlXXIwAwAAKE2SA02TA2VdcjEDAAAoTZIDTZQDZV1yMgMAAChNlANNlQNlXXIzAwAAKE2UA02WA2VdcjQDAAAoTZQDTaYDZV1yNQMAAChNlgNNmQNlXXI2AwAAKE2ZA02cA2VdcjcDAAAoTZwDTZ8DZV1yOAMAAChNnwNNogNlXXI5AwAAKE2mA02nA2VdcjoDAAAoTZcDTZYDZV1yOwMAAChNmANNlgNlXXI8AwAAKE2aA02ZA2Vdcj0DAAAoTZsDTZkDZV1yPgMAAChNnQNNnANlXXI/AwAAKE2eA02cA2VdckADAAAoTaADTZ8DZV1yQQMAAChNoQNNnwNlXXJCAwAAKE2jA02iA2VdckMDAAAoTaQDTaIDZV1yRAMAAChNpQNNogNlXXJFAwAAKE2QA02SA2VdckYDAAAoTagDTakDZV1yRwMAAChNqANNqgNlXXJIAwAAKE2qA02rA2VdckkDAAAoTaoDTawDZV1ySgMAAChNqgNNsQNlXXJLAwAAKE2sA02vA2VdckwDAAAoTa8DTbADZV1yTQMAAChNsQNNsgNlXXJOAwAAKE2tA02sA2Vdck8DAAAoTa4DTawDZV1yUAMAAChNpgNNqANlXXJRAwAAKE2zA020A2VdclIDAAAoTbMDTbUDZV1yUwMAAChNtQNNtgNlXXJUAwAAKE21A023A2VdclUDAAAoTbUDTccDZV1yVgMAAChNtwNNugNlXXJXAwAAKE26A029A2VdclgDAAAoTb0DTcADZV1yWQMAAChNwANNwwNlXXJaAwAAKE3HA03IA2VdclsDAAAoTbgDTbcDZV1yXAMAAChNuQNNtwNlXXJdAwAAKE27A026A2Vdcl4DAAAoTbwDTboDZV1yXwMAAChNvgNNvQNlXXJgAwAAKE2/A029A2VdcmEDAAAoTcEDTcADZV1yYgMAAChNwgNNwANlXXJjAwAAKE3EA03DA2VdcmQDAAAoTcUDTcMDZV1yZQMAAChNxgNNwwNlXXJmAwAAKE2xA02zA2VdcmcDAAAoTckDTcoDZV1yaAMAAChNyQNNywNlXXJpAwAAKE3LA03MA2VdcmoDAAAoTcsDTc0DZV1yawMAAChNywNN0gNlXXJsAwAAKE3NA03QA2Vdcm0DAAAoTdADTdEDZV1ybgMAAChN0gNN0wNlXXJvAwAAKE3OA03NA2VdcnADAAAoTc8DTc0DZV1ycQMAAChNxwNNyQNlXXJyAwAAKE3UA03VA2VdcnMDAAAoTdQDTdYDZV1ydAMAAChN1gNN6gNlXXJ1AwAAKE3WA03XA2VdcnYDAAAoTdYDTdgDZV1ydwMAAChN2ANN2wNlXXJ4AwAAKE3bA03eA2VdcnkDAAAoTd4DTeEDZV1yegMAAChN4QNN4gNlXXJ7AwAAKE3hA03jA2VdcnwDAAAoTeMDTeQDZV1yfQMAAChN4wNN5wNlXXJ+AwAAKE3qA03rA2Vdcn8DAAAoTeoDTewDZV1ygAMAAChN2QNN2ANlXXKBAwAAKE3aA03YA2VdcoIDAAAoTdwDTdsDZV1ygwMAAChN3QNN2wNlXXKEAwAAKE3fA03eA2VdcoUDAAAoTeADTd4DZV1yhgMAAChN5QNN5ANlXXKHAwAAKE3mA03kA2VdcogDAAAoTegDTecDZV1yiQMAAChN6QNN5wNlXXKKAwAAKE3SA03UA2VdcosDAAAoTe0DTe4DZV1yjAMAAChN7QNN7wNlXXKNAwAAKE3vA03wA2Vdco4DAAAoTe8DTfEDZV1yjwMAAChN7wNN+QNlXXKQAwAAKE3xA03yA2VdcpEDAAAoTfEDTfUDZV1ykgMAAChN8QNN8wNlXXKTAwAAKE35A036A2VdcpQDAAAoTfQDTfMDZV1ylQMAAChN9gNN9QNlXXKWAwAAKE33A031A2VdcpcDAAAoTfgDTfUDZV1ymAMAAChN+wNN/ANlXXKZAwAAKE37A039A2VdcpoDAAAoTf0DTREEZV1ymwMAAChN/QNN/gNlXXKcAwAAKE39A03/A2Vdcp0DAAAoTf8DTQIEZV1yngMAAChNAgRNBQRlXXKfAwAAKE0FBE0IBGVdcqADAAAoTQgETQkEZV1yoQMAAChNCARNCgRlXXKiAwAAKE0KBE0LBGVdcqMDAAAoTQoETQ4EZV1ypAMAAChNEQRNEgRlXXKlAwAAKE0ABE3/A2VdcqYDAAAoTQEETf8DZV1ypwMAAChNAwRNAgRlXXKoAwAAKE0EBE0CBGVdcqkDAAAoTQYETQUEZV1yqgMAAChNBwRNBQRlXXKrAwAAKE0MBE0LBGVdcqwDAAAoTQ0ETQsEZV1yrQMAAChNDwRNDgRlXXKuAwAAKE0QBE0OBGVdcq8DAAAoTfkDTfsDZV1ysAMAAChNEwRNFQRlXXKxAwAAKE0TBE0UBGVdcrIDAAAoTRUETRcEZV1yswMAAChNFQRNIARlXXK0AwAAKE0VBE0WBGVdcrUDAAAoTRcETRoEZV1ytgMAAChNGgRNHQRlXXK3AwAAKE0dBE0eBGVdcrgDAAAoTR0ETR8EZV1yuQMAAChNIARNIQRlXXK6AwAAKE0YBE0XBGVdcrsDAAAoTRkETRcEZV1yvAMAAChNGwRNGgRlXXK9AwAAKE0cBE0aBGVdcr4DAAAoTREETRMEZV1yvwMAAChNIgRNIwRlXXLAAwAAKE0iBE0kBGVdcsEDAAAoTSQETSUEZV1ywgMAAChNJARNJgRlXXLDAwAAKE0kBE0qBGVdcsQDAAAoTSoETSsEZV1yxQMAAChNJwRNJgRlXXLGAwAAKE0oBE0mBGVdcscDAAAoTSkETSYEZV1yyAMAAChNIARNIgRlXXLJAwAAKE0sBE0tBGVdcsoDAAAoTSwETS4EZV1yywMAAChNLgRNLwRlXXLMAwAAKE0uBE0wBGVdcs0DAAAoTS4ETTYEZV1yzgMAAChNMARNMwRlXXLPAwAAKE0zBE00BGVdctADAAAoTTMETTUEZV1y0QMAAChNNgRNNwRlXXLSAwAAKE0xBE0wBGVdctMDAAAoTTIETTAEZV1y1AMAAChNKgRNLARlXXLVAwAAKE04BE05BGVdctYDAAAoTTgETToEZV1y1wMAAChNOgRNTgRlXXLYAwAAKE06BE07BGVdctkDAAAoTToETTwEZV1y2gMAAChNPARNPwRlXXLbAwAAKE0/BE1CBGVdctwDAAAoTUIETUUEZV1y3QMAAChNRQRNRgRlXXLeAwAAKE1FBE1HBGVdct8DAAAoTUcETUgEZV1y4AMAAChNRwRNSwRlXXLhAwAAKE1OBE1PBGVdcuIDAAAoTT0ETTwEZV1y4wMAAChNPgRNPARlXXLkAwAAKE1ABE0/BGVdcuUDAAAoTUEETT8EZV1y5gMAAChNQwRNQgRlXXLnAwAAKE1EBE1CBGVdcugDAAAoTUkETUgEZV1y6QMAAChNSgRNSARlXXLqAwAAKE1MBE1LBGVdcusDAAAoTU0ETUsEZV1y7AMAAChNNgRNOARlZShdcu0DAAAoTVAETVEEZV1y7gMAAChNUARNUgRlXXLvAwAAKE1SBE1TBGVdcvADAAAoTVIETVQEZV1y8QMAAChNUgRNXgRlXXLyAwAAKE1UBE1VBGVdcvMDAAAoTVQETVYEZV1y9AMAAChNVARNWgRlXXL1AwAAKE1eBE1fBGVdcvYDAAAoTVcETVYEZV1y9wMAAChNWARNVgRlXXL4AwAAKE1ZBE1WBGVdcvkDAAAoTVsETVoEZV1y+gMAAChNXARNWgRlXXL7AwAAKE1dBE1aBGVdcvwDAAAoTU4ETVAEZV1y/QMAAChNYARNYQRlXXL+AwAAKE1gBE1iBGVdcv8DAAAoTWIETWMEZV1yAAQAAChNYgRNcQRlXXIBBAAAKE1iBE1kBGVdcgIEAAAoTWQETWUEZV1yAwQAAChNZARNZgRlXXIEBAAAKE1kBE1qBGVdcgUEAAAoTWoETW0EZV1yBgQAAChNcQRNcgRlXXIHBAAAKE1nBE1mBGVdcggEAAAoTWgETWYEZV1yCQQAAChNaQRNZgRlXXIKBAAAKE1rBE1qBGVdcgsEAAAoTWwETWoEZV1yDAQAAChNbgRNbQRlXXINBAAAKE1vBE1tBGVdcg4EAAAoTXAETW0EZV1yDwQAAChNXgRNYARlXXIQBAAAKE1zBE10BGVdchEEAAAoTXMETXUEZV1yEgQAAChNdQRNdgRlXXITBAAAKE11BE13BGVdchQEAAAoTXUETYQEZV1yFQQAAChNdwRNegRlXXIWBAAAKE16BE17BGVdchcEAAAoTXoETXwEZV1yGAQAAChNegRNgARlXXIZBAAAKE2EBE2FBGVdchoEAAAoTXgETXcEZV1yGwQAAChNeQRNdwRlXXIcBAAAKE19BE18BGVdch0EAAAoTX4ETXwEZV1yHgQAAChNfwRNfARlXXIfBAAAKE2BBE2ABGVdciAEAAAoTYIETYAEZV1yIQQAAChNgwRNgARlXXIiBAAAKE1xBE1zBGVdciMEAAAoTYYETYcEZV1yJAQAAChNhgRNiARlXXIlBAAAKE2IBE2JBGVdciYEAAAoTYgETYoEZV1yJwQAAChNiARNkgRlXXIoBAAAKE2KBE2LBGVdcikEAAAoTYoETY4EZV1yKgQAAChNigRNjARlXXIrBAAAKE2SBE2TBGVdciwEAAAoTY0ETYwEZV1yLQQAAChNjwRNjgRlXXIuBAAAKE2QBE2OBGVdci8EAAAoTZEETY4EZV1yMAQAAChNhARNhgRlXXIxBAAAKE2UBE2VBGVdcjIEAAAoTZQETZYEZV1yMwQAAChNlgRNlwRlXXI0BAAAKE2WBE2YBGVdcjUEAAAoTZYETaMEZV1yNgQAAChNmARNmwRlXXI3BAAAKE2bBE2eBGVdcjgEAAAoTZ4ETZ8EZV1yOQQAAChNowRNpARlXXI6BAAAKE2ZBE2YBGVdcjsEAAAoTZoETZgEZV1yPAQAAChNnARNmwRlXXI9BAAAKE2dBE2bBGVdcj4EAAAoTaAETZ8EZV1yPwQAAChNoQRNnwRlXXJABAAAKE2iBE2fBGVdckEEAAAoTZIETZQEZV1yQgQAAChNpQRNpgRlXXJDBAAAKE2lBE2nBGVdckQEAAAoTacETagEZV1yRQQAAChNpwRNqQRlXXJGBAAAKE2nBE2uBGVdckcEAAAoTakETawEZV1ySAQAAChNrARNrQRlXXJJBAAAKE2uBE2vBGVdckoEAAAoTaoETakEZV1ySwQAAChNqwRNqQRlXXJMBAAAKE2jBE2lBGVdck0EAAAoTbAETbEEZV1yTgQAAChNsARNsgRlXXJPBAAAKE2yBE2zBGVdclAEAAAoTbIETbQEZV1yUQQAAChNsgRNvwRlXXJSBAAAKE20BE23BGVdclMEAAAoTbcETboEZV1yVAQAAChNugRNuwRlXXJVBAAAKE26BE28BGVdclYEAAAoTb8ETcAEZV1yVwQAAChNtQRNtARlXXJYBAAAKE22BE20BGVdclkEAAAoTbgETbcEZV1yWgQAAChNuQRNtwRlXXJbBAAAKE29BE28BGVdclwEAAAoTb4ETbwEZV1yXQQAAChNrgRNsARlXXJeBAAAKE3BBE3DBGVdcl8EAAAoTcEETcIEZV1yYAQAAChNwwRNxQRlXXJhBAAAKE3DBE3OBGVdcmIEAAAoTcMETcQEZV1yYwQAAChNxQRNyARlXXJkBAAAKE3IBE3LBGVdcmUEAAAoTcsETcwEZV1yZgQAAChNywRNzQRlXXJnBAAAKE3OBE3PBGVdcmgEAAAoTcYETcUEZV1yaQQAAChNxwRNxQRlXXJqBAAAKE3JBE3IBGVdcmsEAAAoTcoETcgEZV1ybAQAAChNvwRNwQRlXXJtBAAAKE3QBE3RBGVdcm4EAAAoTdAETdIEZV1ybwQAAChN0gRN0wRlXXJwBAAAKE3SBE3UBGVdcnEEAAAoTdIETd8EZV1ycgQAAChN1ARN1wRlXXJzBAAAKE3XBE3aBGVdcnQEAAAoTdoETdsEZV1ydQQAAChN2gRN3ARlXXJ2BAAAKE3fBE3gBGVdcncEAAAoTdUETdQEZV1yeAQAAChN1gRN1ARlXXJ5BAAAKE3YBE3XBGVdcnoEAAAoTdkETdcEZV1yewQAAChN3QRN3ARlXXJ8BAAAKE3eBE3cBGVdcn0EAAAoTc4ETdAEZV1yfgQAAChN4QRN4gRlXXJ/BAAAKE3hBE3jBGVdcoAEAAAoTeMETeUEZV1ygQQAAChN5QRN5gRlXXKCBAAAKE3kBE3jBGVdcoMEAAAoTecETeMEZV1yhAQAAChN3wRN4QRlXXKFBAAAKE3oBE3pBGVdcoYEAAAoTegETeoEZV1yhwQAAChN6gRN6wRlXXKIBAAAKE3qBE3sBGVdcokEAAAoTeoETfAEZV1yigQAAChN8ARN8QRlXXKLBAAAKE3tBE3sBGVdcowEAAAoTe4ETewEZV1yjQQAAChN7wRN7ARlXXKOBAAAKE3lBE3oBGVdco8EAAAoTfIETfMEZV1ykAQAAChN8gRN9ARlXXKRBAAAKE30BE31BGVdcpIEAAAoTfQETfYEZV1ykwQAAChN9ARNAQVlXXKUBAAAKE32BE35BGVdcpUEAAAoTfkETfwEZV1ylgQAAChN/ARN/QRlXXKXBAAAKE38BE3+BGVdcpgEAAAoTQEFTQIFZV1ymQQAAChN9wRN9gRlXXKaBAAAKE34BE32BGVdcpsEAAAoTfoETfkEZV1ynAQAAChN+wRN+QRlXXKdBAAAKE3/BE3+BGVdcp4EAAAoTQAFTf4EZV1ynwQAAChN8ARN8gRlXXKgBAAAKE0DBU0EBWVdcqEEAAAoTQMFTQUFZV1yogQAAChNBAVNCgVlXXKjBAAAKE0FBU0HBWVdcqQEAAAoTQUFTQYFZV1ypQQAAChNBQVNDwVlXXKmBAAAKE0HBU0KBWVdcqcEAAAoTQ8FTRAFZV1yqAQAAChNCAVNBwVlXXKpBAAAKE0JBU0HBWVdcqoEAAAoTQsFTQoFZV1yqwQAAChNDAVNCgVlXXKsBAAAKE0NBU0EBWVdcq0EAAAoTQ4FTQQFZV1yrgQAAChNAQVNAwVlXXKvBAAAKE0RBU0SBWVdcrAEAAAoTREFTRMFZV1ysQQAAChNEwVNFAVlXXKyBAAAKE0TBU0VBWVdcrMEAAAoTRMFTSAFZV1ytAQAAChNFQVNGAVlXXK1BAAAKE0YBU0bBWVdcrYEAAAoTRsFTRwFZV1ytwQAAChNGwVNHQVlXXK4BAAAKE0gBU0hBWVdcrkEAAAoTRYFTRUFZV1yugQAAChNFwVNFQVlXXK7BAAAKE0ZBU0YBWVdcrwEAAAoTRoFTRgFZV1yvQQAAChNHgVNHQVlXXK+BAAAKE0fBU0dBWVdcr8EAAAoTQ8FTREFZV1ywAQAAChNIgVNIwVlXXLBBAAAKE0iBU0kBWVdcsIEAAAoTSQFTSUFZV1ywwQAAChNJAVNJgVlXXLEBAAAKE0kBU0uBWVdcsUEAAAoTSYFTScFZV1yxgQAAChNJgVNKgVlXXLHBAAAKE0mBU0oBWVdcsgEAAAoTS4FTS8FZV1yyQQAAChNKQVNKAVlXXLKBAAAKE0rBU0qBWVdcssEAAAoTSwFTSoFZV1yzAQAAChNLQVNKgVlXXLNBAAAKE0gBU0iBWVdcs4EAAAoTTAFTTEFZV1yzwQAAChNMAVNMgVlXXLQBAAAKE0yBU0zBWVdctEEAAAoTTIFTTQFZV1y0gQAAChNMgVNQgVlXXLTBAAAKE00BU03BWVdctQEAAAoTTcFTTgFZV1y1QQAAChNNwVNQAVlXXLWBAAAKE04BU06BWVdctcEAAAoTToFTTwFZV1y2AQAAChNPAVNPQVlXXLZBAAAKE08BU0+BWVdctoEAAAoTT4FTUAFZV1y2wQAAChNQgVNQwVlXXLcBAAAKE01BU00BWVdct0EAAAoTTYFTTQFZV1y3gQAAChNOQVNOAVlXXLfBAAAKE07BU06BWVdcuAEAAAoTT8FTT4FZV1y4QQAAChNQQVNQAVlXXLiBAAAKE0uBU0wBWVdcuMEAAAoTUQFTUUFZV1y5AQAAChNRAVNRgVlXXLlBAAAKE1GBU1HBWVdcuYEAAAoTUYFTUgFZV1y5wQAAChNRgVNUAVlXXLoBAAAKE1IBU1LBWVdcukEAAAoTUsFTUwFZV1y6gQAAChNSwVNTQVlXXLrBAAAKE1QBU1RBWVdcuwEAAAoTUkFTUgFZV1y7QQAAChNSgVNSAVlXXLuBAAAKE1OBU1NBWVdcu8EAAAoTU8FTU0FZV1y8AQAAChNQgVNRAVlXXLxBAAAKE1SBU1TBWVdcvIEAAAoTVIFTVQFZV1y8wQAAChNVAVNVQVlXXL0BAAAKE1UBU1jBWVdcvUEAAAoTVQFTVYFZV1y9gQAAChNVgVNVwVlXXL3BAAAKE1WBU1YBWVdcvgEAAAoTVYFTVwFZV1y+QQAAChNXAVNXwVlXXL6BAAAKE1jBU1kBWVdcvsEAAAoTVkFTVgFZV1y/AQAAChNWgVNWAVlXXL9BAAAKE1bBU1YBWVdcv4EAAAoTV0FTVwFZV1y/wQAAChNXgVNXAVlXXIABQAAKE1gBU1fBWVdcgEFAAAoTWEFTV8FZV1yAgUAAChNYgVNXwVlXXIDBQAAKE1QBU1SBWVdcgQFAAAoTWUFTWYFZV1yBQUAAChNZQVNZwVlXXIGBQAAKE1nBU1oBWVdcgcFAAAoTWcFTXYFZV1yCAUAAChNZwVNaQVlXXIJBQAAKE1pBU1qBWVdcgoFAAAoTWkFTWsFZV1yCwUAAChNaQVNbwVlXXIMBQAAKE1vBU1yBWVdcg0FAAAoTXYFTXcFZV1yDgUAAChNbAVNawVlXXIPBQAAKE1tBU1rBWVdchAFAAAoTW4FTWsFZV1yEQUAAChNcAVNbwVlXXISBQAAKE1xBU1vBWVdchMFAAAoTXMFTXIFZV1yFAUAAChNdAVNcgVlXXIVBQAAKE11BU1yBWVdchYFAAAoTWMFTWUFZV1yFwUAAChNeAVNeQVlXXIYBQAAKE14BU16BWVdchkFAAAoTXoFTXsFZV1yGgUAAChNegVNfAVlXXIbBQAAKE16BU2BBWVdchwFAAAoTXwFTX8FZV1yHQUAAChNfwVNgAVlXXIeBQAAKE2BBU2CBWVdch8FAAAoTX0FTXwFZV1yIAUAAChNfgVNfAVlXXIhBQAAKE12BU14BWVdciIFAAAoTYMFTYQFZV1yIwUAAChNgwVNhQVlXXIkBQAAKE2FBU2GBWVdciUFAAAoTYUFTYcFZV1yJgUAAChNhQVNkgVlXXInBQAAKE2HBU2KBWVdcigFAAAoTYoFTY0FZV1yKQUAAChNjQVNjgVlXXIqBQAAKE2NBU2PBWVdcisFAAAoTZIFTZMFZV1yLAUAAChNiAVNhwVlXXItBQAAKE2JBU2HBWVdci4FAAAoTYsFTYoFZV1yLwUAAChNjAVNigVlXXIwBQAAKE2QBU2PBWVdcjEFAAAoTZEFTY8FZV1yMgUAAChNgQVNgwVlXXIzBQAAKE2UBU2VBWVdcjQFAAAoTZQFTZYFZV1yNQUAAChNlgVNlwVlXXI2BQAAKE2WBU2YBWVdcjcFAAAoTZYFTaMFZV1yOAUAAChNmAVNmwVlXXI5BQAAKE2bBU2eBWVdcjoFAAAoTZ4FTZ8FZV1yOwUAAChNngVNoAVlXXI8BQAAKE2jBU2kBWVdcj0FAAAoTZkFTZgFZV1yPgUAAChNmgVNmAVlXXI/BQAAKE2cBU2bBWVdckAFAAAoTZ0FTZsFZV1yQQUAAChNoQVNoAVlXXJCBQAAKE2iBU2gBWVdckMFAAAoTZIFTZQFZV1yRAUAAChNpQVNpgVlXXJFBQAAKE2lBU2nBWVdckYFAAAoTacFTagFZV1yRwUAAChNpwVNqQVlXXJIBQAAKE2nBU22BWVdckkFAAAoTakFTawFZV1ySgUAAChNrAVNrQVlXXJLBQAAKE2sBU2uBWVdckwFAAAoTawFTbIFZV1yTQUAAChNtgVNtwVlXXJOBQAAKE2qBU2pBWVdck8FAAAoTasFTakFZV1yUAUAAChNrwVNrgVlXXJRBQAAKE2wBU2uBWVdclIFAAAoTbEFTa4FZV1yUwUAAChNswVNsgVlXXJUBQAAKE20BU2yBWVdclUFAAAoTbUFTbIFZV1yVgUAAChNowVNpQVlXXJXBQAAKE24BU25BWVdclgFAAAoTbgFTboFZV1yWQUAAChNugVNvAVlXXJaBQAAKE28BU29BWVdclsFAAAoTbsFTboFZV1yXAUAAChNvgVNugVlXXJdBQAAKE22BU24BWVdcl4FAAAoTb8FTcAFZV1yXwUAAChNvwVNwQVlXXJgBQAAKE3BBU3CBWVdcmEFAAAoTcEFTcMFZV1yYgUAAChNwQVNywVlXXJjBQAAKE3DBU3GBWVdcmQFAAAoTcYFTccFZV1yZQUAAChNxgVNyAVlXXJmBQAAKE3LBU3MBWVdcmcFAAAoTcQFTcMFZV1yaAUAAChNxQVNwwVlXXJpBQAAKE3JBU3IBWVdcmoFAAAoTcoFTcgFZV1yawUAAChNvAVNvwVlXXJsBQAAKE3NBU3OBWVdcm0FAAAoTc0FTc8FZV1ybgUAAChNzwVN0AVlXXJvBQAAKE3PBU3RBWVdcnAFAAAoTc8FTeEFZV1ycQUAAChN0QVN1AVlXXJyBQAAKE3UBU3XBWVdcnMFAAAoTdcFTdoFZV1ydAUAAChN2gVN3QVlXXJ1BQAAKE3hBU3iBWVdcnYFAAAoTdIFTdEFZV1ydwUAAChN0wVN0QVlXXJ4BQAAKE3VBU3UBWVdcnkFAAAoTdYFTdQFZV1yegUAAChN2AVN1wVlXXJ7BQAAKE3ZBU3XBWVdcnwFAAAoTdsFTdoFZV1yfQUAAChN3AVN2gVlXXJ+BQAAKE3eBU3dBWVdcn8FAAAoTd8FTd0FZV1ygAUAAChN4AVN3QVlXXKBBQAAKE3LBU3NBWVdcoIFAAAoTeMFTeQFZV1ygwUAAChN4wVN5QVlXXKEBQAAKE3lBU3mBWVdcoUFAAAoTeUFTecFZV1yhgUAAChN5QVN7wVlXXKHBQAAKE3nBU3oBWVdcogFAAAoTecFTesFZV1yiQUAAChN5wVN6QVlXXKKBQAAKE3vBU3wBWVdcosFAAAoTeoFTekFZV1yjAUAAChN7AVN6wVlXXKNBQAAKE3tBU3rBWVdco4FAAAoTe4FTesFZV1yjwUAAChN4QVN4wVlXXKQBQAAKE3xBU3yBWVdcpEFAAAoTfEFTfMFZV1ykgUAAChN8gVN+AVlXXKTBQAAKE3zBU31BWVdcpQFAAAoTfMFTfQFZV1ylQUAAChN8wVN/QVlXXKWBQAAKE31BU34BWVdcpcFAAAoTf0FTf4FZV1ymAUAAChN9gVN9QVlXXKZBQAAKE33BU31BWVdcpoFAAAoTfkFTfgFZV1ymwUAAChN+gVN+AVlXXKcBQAAKE37BU3yBWVdcp0FAAAoTfwFTfIFZV1yngUAAChN7wVN8QVlXXKfBQAAKE3/BU0ABmVdcqAFAAAoTf8FTQEGZV1yoQUAAChNAQZNAgZlXXKiBQAAKE0BBk0DBmVdcqMFAAAoTQEGTQcGZV1ypAUAAChNBwZNCAZlXXKlBQAAKE0EBk0DBmVdcqYFAAAoTQUGTQMGZV1ypwUAAChNBgZNAwZlXXKoBQAAKE39BU3/BWVdcqkFAAAoTQkGTQsGZV1yqgUAAChNCQZNCgZlXXKrBQAAKE0LBk0NBmVdcqwFAAAoTQsGTRYGZV1yrQUAAChNCwZNDAZlXXKuBQAAKE0NBk0QBmVdcq8FAAAoTRAGTRMGZV1ysAUAAChNEwZNFAZlXXKxBQAAKE0TBk0VBmVdcrIFAAAoTRYGTRcGZV1yswUAAChNDgZNDQZlXXK0BQAAKE0PBk0NBmVdcrUFAAAoTREGTRAGZV1ytgUAAChNEgZNEAZlXXK3BQAAKE0HBk0JBmVdcrgFAAAoTRgGTRkGZV1yuQUAAChNGAZNGgZlXXK6BQAAKE0aBk0bBmVdcrsFAAAoTRoGTRwGZV1yvAUAAChNGgZNJgZlXXK9BQAAKE0cBk0dBmVdcr4FAAAoTRwGTR4GZV1yvwUAAChNHAZNIgZlXXLABQAAKE0mBk0nBmVdcsEFAAAoTR8GTR4GZV1ywgUAAChNIAZNHgZlXXLDBQAAKE0hBk0eBmVdcsQFAAAoTSMGTSIGZV1yxQUAAChNJAZNIgZlXXLGBQAAKE0lBk0iBmVdcscFAAAoTRYGTRgGZV1yyAUAAChNKAZNKQZlXXLJBQAAKE0oBk0qBmVdcsoFAAAoTSoGTSsGZV1yywUAAChNKgZNLAZlXXLMBQAAKE0qBk0xBmVdcs0FAAAoTSwGTS8GZV1yzgUAAChNLwZNMAZlXXLPBQAAKE0xBk0yBmVdctAFAAAoTS0GTSwGZV1y0QUAAChNLgZNLAZlXXLSBQAAKE0mBk0oBmVdctMFAAAoTTMGTTQGZV1y1AUAAChNMwZNNQZlXXLVBQAAKE01Bk02BmVdctYFAAAoTTUGTTcGZV1y1wUAAChNNQZNQgZlXXLYBQAAKE03Bk06BmVdctkFAAAoTToGTTsGZV1y2gUAAChNOgZNPAZlXXLbBQAAKE07Bk0+BmVdctwFAAAoTTwGTT8GZV1y3QUAAChNPgZNPwZlXXLeBQAAKE1CBk1DBmVdct8FAAAoTTgGTTcGZV1y4AUAAChNOQZNNwZlXXLhBQAAKE09Bk07BmVdcuIFAAAoTUAGTTwGZV1y4wUAAChNQQZNPgZlXXLkBQAAKE0xBk0zBmVdcuUFAAAoTUQGTUUGZV1y5gUAAChNRAZNRgZlXXLnBQAAKE1GBk1aBmVdcugFAAAoTUYGTUcGZV1y6QUAAChNRgZNSAZlXXLqBQAAKE1IBk1LBmVdcusFAAAoTUsGTU4GZV1y7AUAAChNTgZNUQZlXXLtBQAAKE1RBk1SBmVdcu4FAAAoTVEGTVMGZV1y7wUAAChNUwZNVAZlXXLwBQAAKE1TBk1XBmVdcvEFAAAoTVoGTVsGZV1y8gUAAChNSQZNSAZlXXLzBQAAKE1KBk1IBmVdcvQFAAAoTUwGTUsGZV1y9QUAAChNTQZNSwZlXXL2BQAAKE1PBk1OBmVdcvcFAAAoTVAGTU4GZV1y+AUAAChNVQZNVAZlXXL5BQAAKE1WBk1UBmVdcvoFAAAoTVgGTVcGZV1y+wUAAChNWQZNVwZlXXL8BQAAKE1CBk1EBmVdcv0FAAAoTVwGTV0GZV1y/gUAAChNXAZNXgZlXXL/BQAAKE1eBk1fBmVdcgAGAAAoTV4GTWAGZV1yAQYAAChNXgZNbgZlXXICBgAAKE1gBk1jBmVdcgMGAAAoTWMGTWQGZV1yBAYAAChNYwZNbAZlXXIFBgAAKE1kBk1mBmVdcgYGAAAoTWYGTWgGZV1yBwYAAChNaAZNaQZlXXIIBgAAKE1oBk1qBmVdcgkGAAAoTWoGTWwGZV1yCgYAAChNbgZNbwZlXXILBgAAKE1hBk1gBmVdcgwGAAAoTWIGTWAGZV1yDQYAAChNZQZNZAZlXXIOBgAAKE1nBk1mBmVdcg8GAAAoTWsGTWoGZV1yEAYAAChNbQZNbAZlXXIRBgAAKE1aBk1cBmVdchIGAAAoTXAGTXEGZV1yEwYAAChNcAZNcgZlXXIUBgAAKE1yBk2GBmVdchUGAAAoTXIGTXMGZV1yFgYAAChNcgZNdAZlXXIXBgAAKE10Bk13BmVdchgGAAAoTXcGTXoGZV1yGQYAAChNegZNfQZlXXIaBgAAKE19Bk1+BmVdchsGAAAoTX0GTX8GZV1yHAYAAChNfwZNgAZlXXIdBgAAKE1/Bk2DBmVdch4GAAAoTYYGTYcGZV1yHwYAAChNdQZNdAZlXXIgBgAAKE12Bk10BmVdciEGAAAoTXgGTXcGZV1yIgYAAChNeQZNdwZlXXIjBgAAKE17Bk16BmVdciQGAAAoTXwGTXoGZV1yJQYAAChNgQZNgAZlXXImBgAAKE2CBk2ABmVdcicGAAAoTYQGTYMGZV1yKAYAAChNhQZNgwZlXXIpBgAAKE1uBk1wBmVdcioGAAAoTYgGTYoGZV1yKwYAAChNiAZNiQZlXXIsBgAAKE2KBk2MBmVdci0GAAAoTYoGTZUGZV1yLgYAAChNigZNiwZlXXIvBgAAKE2MBk2PBmVdcjAGAAAoTY8GTZIGZV1yMQYAAChNkgZNkwZlXXIyBgAAKE2SBk2UBmVdcjMGAAAoTZUGTZYGZV1yNAYAAChNjQZNjAZlXXI1BgAAKE2OBk2MBmVdcjYGAAAoTZAGTY8GZV1yNwYAAChNkQZNjwZlXXI4BgAAKE2GBk2IBmVdcjkGAAAoTZcGTZgGZV1yOgYAAChNlwZNmQZlXXI7BgAAKE2ZBk2aBmVdcjwGAAAoTZkGTZsGZV1yPQYAAChNmQZNqAZlXXI+BgAAKE2bBk2eBmVdcj8GAAAoTZ4GTZ8GZV1yQAYAAChNngZNoAZlXXJBBgAAKE2eBk2kBmVdckIGAAAoTagGTakGZV1yQwYAAChNnAZNmwZlXXJEBgAAKE2dBk2bBmVdckUGAAAoTaEGTaAGZV1yRgYAAChNogZNoAZlXXJHBgAAKE2jBk2gBmVdckgGAAAoTaUGTaQGZV1ySQYAAChNpgZNpAZlXXJKBgAAKE2nBk2kBmVdcksGAAAoTZUGTZcGZV1yTAYAAChNqgZNqwZlXXJNBgAAKE2qBk2sBmVdck4GAAAoTawGTa0GZV1yTwYAAChNrAZNrgZlXXJQBgAAKE2sBk25BmVdclEGAAAoTa4GTbEGZV1yUgYAAChNsQZNtAZlXXJTBgAAKE20Bk21BmVdclQGAAAoTbkGTboGZV1yVQYAAChNrwZNrgZlXXJWBgAAKE2wBk2uBmVdclcGAAAoTbIGTbEGZV1yWAYAAChNswZNsQZlXXJZBgAAKE22Bk21BmVdcloGAAAoTbcGTbUGZV1yWwYAAChNuAZNtQZlXXJcBgAAKE2oBk2qBmVdcl0GAAAoTbsGTbwGZV1yXgYAAChNuwZNvQZlXXJfBgAAKE29Bk2+BmVdcmAGAAAoTb0GTb8GZV1yYQYAAChNvQZNygZlXXJiBgAAKE2/Bk3CBmVdcmMGAAAoTcIGTcUGZV1yZAYAAChNxQZNxgZlXXJlBgAAKE3FBk3HBmVdcmYGAAAoTcoGTcsGZV1yZwYAAChNwAZNvwZlXXJoBgAAKE3BBk2/BmVdcmkGAAAoTcMGTcIGZV1yagYAAChNxAZNwgZlXXJrBgAAKE3IBk3HBmVdcmwGAAAoTckGTccGZV1ybQYAAChNuQZNuwZlXXJuBgAAKE3MBk3NBmVdcm8GAAAoTcwGTc4GZV1ycAYAAChNzgZNzwZlXXJxBgAAKE3OBk3QBmVdcnIGAAAoTc4GTd0GZV1ycwYAAChN0AZN0wZlXXJ0BgAAKE3TBk3UBmVdcnUGAAAoTdMGTdUGZV1ydgYAAChN0wZN2QZlXXJ3BgAAKE3dBk3eBmVdcngGAAAoTdEGTdAGZV1yeQYAAChN0gZN0AZlXXJ6BgAAKE3WBk3VBmVdcnsGAAAoTdcGTdUGZV1yfAYAAChN2AZN1QZlXXJ9BgAAKE3aBk3ZBmVdcn4GAAAoTdsGTdkGZV1yfwYAAChN3AZN2QZlXXKABgAAKE3KBk3MBmVdcoEGAAAoTd8GTeAGZV1yggYAAChN3wZN4QZlXXKDBgAAKE3hBk3iBmVdcoQGAAAoTeEGTeMGZV1yhQYAAChN4QZN8QZlXXKGBgAAKE3jBk3mBmVdcocGAAAoTeYGTecGZV1yiAYAAChN5gZN7wZlXXKJBgAAKE3nBk3pBmVdcooGAAAoTekGTesGZV1yiwYAAChN6wZN7AZlXXKMBgAAKE3rBk3tBmVdco0GAAAoTe0GTe8GZV1yjgYAAChN8QZN8gZlXXKPBgAAKE3kBk3jBmVdcpAGAAAoTeUGTeMGZV1ykQYAAChN6AZN5wZlXXKSBgAAKE3qBk3pBmVdcpMGAAAoTe4GTe0GZV1ylAYAAChN8AZN7wZlXXKVBgAAKE3dBk3fBmVdcpYGAAAoTfMGTfQGZV1ylwYAAChN8wZN9QZlXXKYBgAAKE31Bk32BmVdcpkGAAAoTfUGTfcGZV1ymgYAAChN9QZNAgdlXXKbBgAAKE33Bk36BmVdcpwGAAAoTfoGTfsGZV1ynQYAAChN+gZN/AZlXXKeBgAAKE37Bk3+BmVdcp8GAAAoTfwGTf8GZV1yoAYAAChN/gZN/wZlXXKhBgAAKE0CB00DB2VdcqIGAAAoTfgGTfcGZV1yowYAAChN+QZN9wZlXXKkBgAAKE39Bk37BmVdcqUGAAAoTQAHTfwGZV1ypgYAAChNAQdN/gZlXXKnBgAAKE3xBk3zBmVdcqgGAAAoTQQHTQUHZV1yqQYAAChNBAdNBgdlXXKqBgAAKE0GB00HB2VdcqsGAAAoTQYHTQgHZV1yrAYAAChNBgdNEAdlXXKtBgAAKE0IB00JB2Vdcq4GAAAoTQgHTQwHZV1yrwYAAChNCAdNCgdlXXKwBgAAKE0QB00RB2VdcrEGAAAoTQsHTQoHZV1ysgYAAChNDQdNDAdlXXKzBgAAKE0OB00MB2VdcrQGAAAoTQ8HTQwHZV1ytQYAAChNAgdNBAdlXXK2BgAAKE0SB00TB2VdcrcGAAAoTRIHTRQHZV1yuAYAAChNFAdNFQdlXXK5BgAAKE0UB00WB2VdcroGAAAoTRQHTRoHZV1yuwYAAChNGgdNGwdlXXK8BgAAKE0XB00WB2Vdcr0GAAAoTRgHTRYHZV1yvgYAAChNGQdNFgdlXXK/BgAAKE0QB00SB2VdcsAGAAAoTRwHTR0HZV1ywQYAAChNHAdNHgdlXXLCBgAAKE0eB00fB2VdcsMGAAAoTR4HTSAHZV1yxAYAAChNHgdNJQdlXXLFBgAAKE0gB00jB2VdcsYGAAAoTSMHTSQHZV1yxwYAAChNJQdNJgdlXXLIBgAAKE0hB00gB2VdcskGAAAoTSIHTSAHZV1yygYAAChNGgdNHAdlXXLLBgAAKE0nB00pB2VdcswGAAAoTScHTSgHZV1yzQYAAChNKQdNKwdlXXLOBgAAKE0pB000B2Vdcs8GAAAoTSkHTSoHZV1y0AYAAChNKwdNLgdlXXLRBgAAKE0uB00xB2VdctIGAAAoTTEHTTIHZV1y0wYAAChNMQdNMwdlXXLUBgAAKE00B001B2VdctUGAAAoTSwHTSsHZV1y1gYAAChNLQdNKwdlXXLXBgAAKE0vB00uB2VdctgGAAAoTTAHTS4HZV1y2QYAAChNJQdNJwdlXXLaBgAAKE02B003B2VdctsGAAAoTTYHTTgHZV1y3AYAAChNOAdNOQdlXXLdBgAAKE04B006B2Vdct4GAAAoTTgHTT4HZV1y3wYAAChNPgdNPwdlXXLgBgAAKE0+B01AB2VdcuEGAAAoTTsHTToHZV1y4gYAAChNPAdNOgdlXXLjBgAAKE09B006B2VdcuQGAAAoTTQHTTYHZWVVBWxhYmVscuUGAABN4AZYAAAAAH2HVQhoYWxmYm9uZHLmBgAATeAGiH2HVQZyYWRpdXNy5wYAAE3gBkc/yZmZoAAAAH2HVQtsYWJlbE9mZnNldHLoBgAATeAGTn2HVQhkcmF3TW9kZXLpBgAATeAGSwF9h1UIb3B0aW9uYWxy6gYAAH1VB2Rpc3BsYXly6wYAAE3gBksCfYd1Lg=='))
	crdInfo = cPickle.loads(base64.b64decode('gAJ9cQEoSwB9cQIoSwBdcQMoR8AiuNT987ZGR0AtqfvnbItER0ArpmZmZmZmh3EER8Ai26XjU/fPR0AsDU/fO2RaR0As2p++dsi0h3EFR8Ak6XjU/fO2R0AuLItDlYEGR0ApzdLxqfvnh3EGR8AkotDlYEGJR0AwDdLxqfvnR0Ao1ocrAgxKh3EHR8AlFHrhR64UR0AsBqfvnbItR0AnrpeNT987h3EIR8AnDMzMzMzNR0AqlP3ztkWiR0AnhqfvnbIth3EJR8Amyj1wo9cKR0AuNT987ZFoR0Aq6XjU/fO2h3EKR8Ai/3ztkWhzR0ArzEm6XjU/R0AmEGJN0vGqh3ELR8AhawIMSbpeR0AtBysCDEm6R0AmRBiTdLxqh3EMR8Ai6wIMSbpeR0Apwo9cKPXDR0Aj+l41P3zuh3ENR8AkxaHKwIMSR0Ap1ocrAgxKR0Ai1YEGJN0vh3EOR8AgjtkWhysCR0AqP3ztkWhzR0AiFocrAgxKh3EPR8AdfvnbItDlR0AqhaHKwIMSR0AjRiTdLxqgh3EQR8AgTMzMzMzNR0Aoe+dsi0OWR0Ag1P3ztkWih3ERR8Ag8KPXCj1xR0Asqn752yLRR0AgSj1wo9cKh3ESR8AhEm6XjU/fR0AudT987ZFoR0AhhqfvnbIth3ETR8AebItDlYEGR0As2ZmZmZmaR0Ad8KPXCj1xh3EUR8Ajd0vGp++eR0AscSbpeNT+R0AdNDlYEGJOh3EVR8Aj52yLQ5WBR0AqTtkWhysCR0AavnbItDlYh3EWR8AlBJul41P4R0AuZWBBiTdMR0AdC0OVgQYlh3EXR8AiqHKwIMScR0Am/3ztkWhzR0AlOVgQYk3Th3EYR8AhMrAgxJumR0AmnCj1wo9cR0AnLhR64Ueuh3EZR8AkDlYEGJN1R0AlEOVgQYk3R0AkE3S8an76h3EaR8AlNLxqfvnbR0AleVgQYk3TR0AidkWhysCDh3EbR8Aj9kWhysCDR0AiVHrhR64UR0AlEm6XjU/fh3EcR8AjNcKPXCj2R0AiWRaHKwIMR0AnHKwIMSbph3EdR8AmwIMSbpeNR0Ag+uFHrhR7R0AlDU/fO2Rah3EeR8AnfXCj1wo9R0Ag7peNT987R0Ai/3ztkWhzh3EfR8AmlgQYk3S8R0AcFocrAgxKR0AmGRaHKwIMh3EgR8AlnCj1wo9cR0Ab/O2RaHKwR0AoC8an752yh3EhR8AomJN0vGp/R0AabZFocrAhR0AmRqfvnbIth3EiR8Alci0OVgQZR0AZpul41P30R0AksSbpeNT+h3EjR8AovvnbItDlR0AimJN0vGp/R0Amw5WBBiTdh3EkR8ApFgQYk3S8R0AkhaHKwIMSR0AlztkWhysCh3ElR8AqnCj1wo9cR0AhggxJul41R0AmxR64UeuFh3EmR8An64UeuFHsR0AjGp++dsi0R0Apul41P3zuh3EnR8Ango9cKPXDR0AhNsi0OVgQR0AquuFHrhR7h3EoR8AmJeNT987ZR0AkYEGJN0vHR0ApzdLxqfvnh3EpR8ApjdLxqfvnR0AkHjU/fO2RR0Aqwo9cKPXDh3EqR8AiCbpeNT99R0AgvGp++dsjR0AjXbItDlYEh3ErR8AiNT987ZFoR0AgrAgxJul5R0Ag6XjU/fO2h3EsR8AgLxqfvnbJR0Ae4UeuFHrhR0Aktsi0OVgQh3EtR8AgLAgxJul5R0AfHrhR64UfR0AmuVgQYk3Th3EuR8AcWhysCDEnR0AbocrAgxJvR0AjY1P3ztkXh3EvR8Ab3jU/fO2RR0AdCj1wo9cKR0AhV41P3ztkh3EwR8AW41P3ztkXR0AcBR64UeuFR0Ak1P3ztkWih3ExR8AXaXjU/fO2R0Aa3jU/fO2RR0Am64UeuFHsh3EyR8ASuFHrhR64R0AYH752yLQ5R0AjiDEm6XjVh3EzR8AUQYk3S8aoR0AUDU/fO2RaR0AjkWhysCDFh3E0R8AR752yLQ5WR0AZUOVgQYk3R0AheNT987ZGh3E1R8AOBBiTdLxqR0AYMSbpeNT+R0AkqwIMSbpeh3E2R8AVC0OVgQYlR0Ag9DlYEGJOR0AkuFHrhR64h3E3R8AWJeNT987ZR0AhxqfvnbItR0AixysCDEm6h3E4R8AXMi0OVgQZR0AiEvGp++dtR0AmQQYk3S8bh3E5R8AOMzMzMzMzR0AhZul41P30R0AlG6XjU/fPh3E6R8ALhR64UeuFR0AgYk3S8an8R0Am6n752yLRh3E7R8AJ52yLQ5WBR0AgoUeuFHrhR0AjX752yLQ5h3E8R8AMqfvnbItER0AjiLQ5WBBiR0AlS8an752yh3E9R8AeXjU/fO2RR0AV7peNT987R0AjT1wo9cKPh3E+R8AgOFHrhR64R0AT1gQYk3S8R0AlRaHKwIMSh3E/R8AdrhR64UeuR0ATbItDlYEGR0AhAxJul41Qh3FAR8Ab6HKwIMScR0AVXztkWhysR0Ae+uFHrhR7h3FBR8AfWRaHKwIMR0ALwIMSbpeNR0Agp++dsi0Oh3FCR8AhTU/fO2RaR0AJ8an752yLR0AiC8an752yh3FDR8AghR64UeuFR0AJLxqfvnbJR0Abdsi0OVgQh3FER8Adl41P3ztkR0AKeuFHrhR7R0AY5FocrAgxh3FFR8AhXztkWhysRz/6j1wo9cKPR0Aa6n752yLRh3FGR8Ai8SbpeNT+Rz/20OVgQYk3R0AdzdLxqfvnh3FHR8AiHKwIMSbpRz/3jU/fO2RaR0AW41P3ztkXh3FIR8AfT987ZFodRz/wKPXCj1wpR0AbqwIMSbpeh3FJR8Aix64UeuFIR0AQZFocrAgxR0AZmp++dsi0h3FKR8AiBR64UeuFR0AUeuFHrhR7R0AZo9cKPXCkh3FLR8AjR64UeuFIR0AOyLQ5WBBiR0AVedsi0OVgh3FMR8AlZN0vGp++R0AQPXCj1wo9R0Ac9Lxqfvnbh3FNR8Am2JN0vGp/R0AS++dsi0OWR0AbOFHrhR64h3FOR8AmOuFHrhR7R0AIan752yLRR0Ac8an752yLh3FPR8Ak++dsi0OWR0ARd87ZFocrR0AgiDEm6XjVh3FQR8Aaj1wo9cKPR0AFKwIMSbpeR0AhdLxqfvnbh3FRR8AWHrhR64UfR0AGpeNT987ZR0AgcCDEm6Xjh3FSR8AbhysCDEm6Rz/8TdLxqfvnR0AjXbItDlYEh3FTR8AfUOVgQYk3Rz/6PXCj1wo9R0AkA5WBBiTdh3FUR8AXXS8an753Rz/v987ZFocrR0AkpmZmZmZmh3FVR8ATqPXCj1wpRz/5KwIMSbpeR0AklP3ztkWih3FWR8AY8rAgxJumRz/pFocrAgxKR0Ank3S8an76h3FXR8AcZWBBiTdMRz+987ZFocrBR0Ann752yLQ5h3FYR8AVpeNT987ZRz/TMzMzMzMzR0AonrhR64Ufh3FZR8AacrAgxJumR0AArhR64UeuR0ApD987ZFodh3FaR8Adm6XjU/fPR0AEyLQ5WBBiR0An7peNT987h3FbR8AcotDlYEGJRz/7ztkWhysCR0Ar03S8an76h3FcR8AZkm6XjU/fRz/zpeNT987ZR0AtAAAAAAAAh3FdR8AgDtkWhysCRz/xaHKwIMScR0ArnztkWhysh3FeR8Ad1gQYk3S8R0AFN0vGp++eR0As2hysCDEnh3FfR8AVpul41P30R0AIRaHKwIMSR0ApWZmZmZmah3FgR8AW2yLQ5WBCR0APSbpeNT99R0AqgAAAAAAAh3FhR8AUUOVgQYk3R0AK3S8an753R0AnYk3S8an8h3FiR8ASY1P3ztkXR0AENT987ZFoR0AqYUeuFHrhh3FjR8AWeNT987ZGR7/VDlYEGJN1R0AjRJul41P4h3FkR8AaIcrAgxJvR7/tHrhR64UfR0AiHS8an753h3FlR8ARhysCDEm6R7/pT987ZFodR0AjY9cKPXCkh3FmR8ANZFocrAgxR7/RN0vGp++eR0AkX752yLQ5h3FnR8AP0OVgQYk3R8AAZmZmZmZmR0AiLpeNT987h3FoR8ATZWBBiTdMR8AFLQ5WBBiTR0Aho1P3ztkXh3FpR8AItDlYEGJOR7/81P3ztkWiR0Afc7ZFocrBh3FqR8ABan752yLRR7/03S8an753R0AgZFocrAgxh3FrR8AGeuFHrhR7R8AGFocrAgxKR0AdtDlYEGJOh3FsR8AN4UeuFHrhR7/uHKwIMSbpR0AbLxqfvnbJh3FtR8AQDU/fO2RaRz/Y1P3ztkWiR0AbeNT987ZGh3FuR8AQt0vGp++eR7/1jU/fO2RaR0AV7peNT987h3FvR8AQrQ5WBBiTR8AEhR64UeuFR0ATGZmZmZmah3FwR8AS2hysCDEnR7/HjU/fO2RaR0ATYUeuFHrhh3FxR8ASYk3S8an8Rz/rItDlYEGJR0AW7ZFocrAhh3FyR8AOaHKwIMScRz/wFHrhR64UR0Ae7ZFocrAhh3FzR8AOGp++dsi0R8ALqfvnbItER0AU6HKwIMSch3F0R8ASwYk3S8aoR8AExJul41P4R0ALocrAgxJvh3F1R8AU752yLQ5WR7/LAgxJul41R0AMSbpeNT99h3F2R8ATjlYEGJN1Rz/8zMzMzMzNR0AWZmZmZmZmh3F3R8ASvnbItDlYR8AMMzMzMzMzR0AHMSbpeNT+h3F4R8AU3jU/fO2RR7/2l41P3ztkR0AGztkWhysCh3F5R8AWhiTdLxqgRz/lul41P3zuR0AIo9cKPXCkh3F6R8AWdsi0OVgQR7/3U/fO2RaHRz/9lYEGJN0vh3F7R8AJdLxqfvnbR8AF5WBBiTdMR0AkXS8an753h3F8R8AEYk3S8an8R8AAeNT987ZGR0Al/fO2RaHLh3F9R8AJeNT987ZGR8AQN0vGp++eR0AkbQ5WBBiTh3F+R8AN2RaHKwIMR8ASYUeuFHrhR0AjFYEGJN0vh3F/R8ADKwIMSbpeR8ATGZmZmZmaR0AmYtDlYEGJh3GAR8AEmZmZmZmaR8ARhBiTdLxqR0AoY1P3ztkXh3GBR8AF5WBBiTdMR8AZGJN0vGp/R0AmT1wo9cKPh3GCR8ABm6XjU/fPR8Aa+NT987ZGR0AkqwIMSbpeh3GDR8AQj1wo9cKPR8AZuVgQYk3TR0Al5FocrAgxh3GER8ARHKwIMSbpR8AbJN0vGp++R0AkG6XjU/fPh3GFR8ADAAAAAAAAR8Ab1wo9cKPXR0Ao4crAgxJvh3GGR8AHEGJN0vGqR8AZ2yLQ5WBCR0AqiTdLxqfwh3GHR7/01P3ztkWiR8AbtT987ZFoR0ApLZFocrAhh3GIR8AFn752yLQ5R8Af/O2RaHKwR0Aox64UeuFIh3GJR7/uBBiTdLxqR8ASXjU/fO2RR0Alok3S8an8h3GKR7/jO2RaHKwIR8ARyLQ5WBBiR0AjTEm6XjU/h3GLR7+rItDlYEGJR8ASffO2RaHLR0AnmhysCDEnh3GMR7/XfO2RaHKwR8AS2RaHKwIMR0ApggxJul41h3GNRz/2IMSbpeNUR8ASLhR64UeuR0AnDMzMzMzNh3GORz/5XCj1wo9cR8ANDEm6XjU/R0Al9Lxqfvnbh3GPR0ABYk3S8an8R8ASAAAAAAAAR0ApqfvnbItEh3GQR0AJ41P3ztkXR8ARwo9cKPXDR0ApMKPXCj1xh3GRRz/+PXCj1wo9R8AMvnbItDlYR0AqvO2RaHKwh3GSRz/+6XjU/fO2R8AWwYk3S8aoR0ArfnbItDlYh3GTRz/rU/fO2RaHR8AXT987ZFodR0ArwIMSbpeNh3GUR0AC2RaHKwIMR8AaWRaHKwIMR0Aql41P3ztkh3GVR0AEhR64UeuFR8AV0/fO2RaHR0AuNT987ZFoh3GWR0ABKwIMSbpeR8ASMCDEm6XjR0AvEvGp++dth3GXR0AChR64UeuFR8AZMCDEm6XjR0Ave2RaHKwIh3GYR0AQH752yLQ5R8AVTMzMzMzNR0AuDU/fO2Rah3GZR0ARzdLxqfvnR8AV1gQYk3S8R0AsPO2RaHKwh3GaR0ATUvGp++dtR8AULxqfvnbJR0AwDMzMzMzNh3GbR0ARggxJul41R8ATd87ZFocrR0AxRFocrAgxh3GcR0ALItDlYEGJR8ATysCDEm6YR0AxczMzMzMzh3GdR0AUC0OVgQYlR8ASn752yLQ5R0AyBN0vGp++h3GeR0AYdsi0OVgQR8ATyLQ5WBBiR0AvsSbpeNT+h3GfR0AZ987ZFocrR8AUR64UeuFIR0At141P3ztkh3GgR0Aa7peNT987R8AS987ZFocrR0AwnS8an753h3GhRz/9Jul41P30R8AW4k3S8an8R0AlSbpeNT99h3GiR0AGgxJul41QR8AWi0OVgQYlR0Aj4crAgxJvh3GjRz/w9cKPXCj2R8AbOl41P3zuR0AlXKwIMSbph3GkRz/Q5WBBiTdMR8AbWBBiTdLyR0Amkm6XjU/fh3GlRz/1fO2RaHKwR8Af4k3S8an8R0AjsCDEm6Xjh3GmR0ADXjU/fO2RR8AgQQYk3S8bR0AjmZmZmZmah3GnRz/lsi0OVgQZR8Aic7ZFocrBR0Ak141P3ztkh3GoR7/Yk3S8an76R8AiEWhysCDFR0AlIk3S8an8h3GpRz/pFocrAgxKR8AkE/fO2RaHR0AjZ2yLQ5WBh3GqRz/0m6XjU/fPR8AjUWhysCDFR0AndT987ZFoh3GrR0ADRaHKwIMSR8AimZmZmZmaR0AoHS8an753h3GsRz/hqfvnbItER8Ak2BBiTdLyR0Ao+NT987ZGh3GtRz/tR64UeuFIR8AleNT987ZGR0AqvfO2RaHLh3GuR7/XfO2RaHKwR8AlZul41P30R0AoXS8an753h3GvRz/qVgQYk3S8R8AfBR64UeuFR0Ag2yLQ5WBCh3GwRz/2RaHKwIMSR8AgkOVgQYk3R0Ad64UeuFHsh3GxR7/QUeuFHrhSR8Ab8rAgxJumR0AglocrAgxKh3GyR7/liTdLxqfwR8AaO2RaHKwIR0AiMrAgxJumh3GzR7/sMSbpeNT+R8Aa+NT987ZGR0Ab9cKPXCj2h3G0R7/yrAgxJul5R8AexaHKwIMSR0AaJeNT987Zh3G1R8AA3S8an753R8AXPGp++dsjR0AcVP3ztkWih3G2R7/9MzMzMzMzR8ATk3S8an76R0AeWyLQ5WBCh3G3R8ADZmZmZmZmR8AWMSbpeNT+R0AYTtkWhysCh3G4R8AKP3ztkWhzR8AZrhR64UeuR0AfRJul41P4h3G5R8ARJN0vGp++R8AWwIMSbpeNR0Af/fO2RaHLh3G6R8AJvnbItDlYR8AeWhysCDEnR0Agd87ZFocrh3G7Rz+/fO2RaHKwR8AYLQ5WBBiTR0AYb52yLQ5Wh3G8Rz/dDlYEGJN1R8AaD1wo9cKPR0AUKfvnbItEh3G9Rz/jKwIMSbpeR8ATmJN0vGp/R0AaTMzMzMzNh3G+Rz/T52yLQ5WBR8ASSsCDEm6YR0Ad+uFHrhR7h3G/Rz/4NT987ZFoR8AQQ5WBBiTdR0AXJ++dsi0Oh3HARz/wi0OVgQYlR8AOi0OVgQYlR0ATWyLQ5WBCh3HBRz/9Gp++dsi0R8AGNT987ZFoR0AaMCDEm6Xjh3HCRz/sMSbpeNT+R8ACtkWhysCDR0Abj1wo9cKPh3HDR0ADcKPXCj1xR8AIHrhR64UfR0AdqwIMSbpeh3HER0AEaHKwIMScR7/8HKwIMSbpR0AWxJul41P4h3HFR0ABO2RaHKwIR7/46XjU/fO2R0ASGp++dsi0h3HGR0AMItDlYEGJR7/yWhysCDEnR0AYybpeNT99h3HHR0AGcrAgxJumR8ATQYk3S8aoR0AV987ZFocrh3HIR0AK6XjU/fO2R8AS6HKwIMScR0ARnKwIMSbph3HJR0AKHrhR64UfR8AWUeuFHrhSR0AZ4k3S8an8h3HKR0AGEm6XjU/fR8AWedsi0OVgR0AdYUeuFHrhh3HLR0AR5mZmZmZmR8AZi0OVgQYlR0AZSsCDEm6Yh3HMR0AVQo9cKPXDR8AW52yLQ5WBR0AYZWBBiTdMh3HNR0AS752yLQ5WR8Acd87ZFocrR0Aem6XjU/fPh3HOR0ATOVgQYk3TR8AZbItDlYEGR0Ag2yLQ5WBCh3HPR0AO8an752yLR8Ae6XjU/fO2R0AfiTdLxqfwh3HQR0AYAAAAAAAAR8Af8rAgxJumR0Ae++dsi0OWh3HRR0AbTdLxqfvnR8Ad52yLQ5WBR0Ac/vnbItDlh3HSR0AZAxJul41QR8AgMzMzMzMzR0AhmZmZmZmah3HTR0AXWyLQ5WBCR8Aiyj1wo9cKR0AcjU/fO2Rah3HUR0AXN0vGp++eR8AimRaHKwIMR0AYOFHrhR64h3HVR0Aa2RaHKwIMR8Aj/O2RaHKwR0Adkm6XjU/fh3HWR0ASdLxqfvnbR8AkMCDEm6XjR0AeT987ZFodh3HXR0AOfO2RaHKwR8AkCbpeNT99R0Ab3ztkWhysh3HYR0AR5WBBiTdMR8AlocrAgxJvR0AhXS8an753h3HZR0AVxqfvnbItR8Al8CDEm6XjR0AjGZmZmZmah3HaR0AZU/fO2RaHR8AlDtkWhysCR0AixiTdLxqgh3HbR0AVMSbpeNT+R8AnDMzMzMzNR0AkwAAAAAAAh3HcR0AKqfvnbItER8Am0OVgQYk3R0Ah0m6XjU/fh3HdR0AEgQYk3S8bR8Amp2yLQ5WBR0AgfO2RaHKwh3HeR0AJo9cKPXCkR8An6HKwIMScR0AjfGp++dsjh3HfR0ARN0vGp++eR8Ada4UeuFHsR0AUnbItDlYEh3HgR0AU4EGJN0vHR8AeLAgxJul5R0ARbZFocrAhh3HhR0AJFHrhR64UR8Af3Cj1wo9cR0AUKwIMSbpeh3HiR0ADJN0vGp++R8AfIMSbpeNUR0AW3S8an753h3HjR0AHAgxJul41R8AhzMzMzMzNR0APm6XjU/fPh3HkR0AOIMSbpeNUR8AjBaHKwIMSR0AOZmZmZmZmh3HlRz/7iTdLxqfwR8Ajq4UeuFHsR0ARNkWhysCDh3HmRz/sWhysCDEnR8AifvnbItDlR0ASvGp++dsjh3HnRz/2euFHrhR7R8AkuuFHrhR7R0ALO2RaHKwIh3HoR0ABMSbpeNT+R8AlsKPXCj1xR0AVYEGJN0vHh3HpR0AHocrAgxJvR8Am6XjU/fO2R0ATvGp++dsjh3HqR0AEO2RaHKwIR8AknbItDlYER0AYztkWhysCh3HrRz/wm6XjU/fPR8AnffO2RaHLR0AXRJul41P4h3HsRz/wPXCj1wo9R8AoCj1wo9cKR0AcKPXCj1wph3HtRz/KXjU/fO2RR8AoZWBBiTdMR0AT+dsi0OVgh3HuR0AExJul41P4R8AgWBBiTdLyR0AFMzMzMzMzh3HvR0AHfO2RaHKwR8AhXztkWhysRz/5YEGJN0vHh3HwR0AAEGJN0vGqR8Ab7peNT987R0AFvGp++dsjh3HxRz/7si0OVgQZR8AaYUeuFHrhR0AM87ZFocrBh3HyRz/8HKwIMSbpR8AYy8an752yRz/4LQ5WBBiTh3HzRz/y1P3ztkWiR8AbKPXCj1wpRz/qFHrhR64Uh3H0Rz/wGJN0vGp/R8ATY1P3ztkXRz/8o9cKPXCkh3H1Rz/4RaHKwIMSR8ARQYk3S8aoR0AEvGp++dsjh3H2Rz/vpeNT987ZR8APkWhysCDFRz/gvGp++dsjh3H3Rz/frhR64UeuR8AIBBiTdLxqRz/oCDEm6XjVh3H4R0AAEm6XjU/fR8AN0vGp++dtRz/Kn752yLQ5h3H5Rz/dT987ZFodR8ARy8an752yR7/STdLxqfvnh3H6R7/crAgxJul5R8AUffO2RaHLR0ABrAgxJul5h3H7R7/vfO2RaHKwR8AWCj1wo9cKRz/1mZmZmZmah3H8R7/crAgxJul5R8AXj1wo9cKPR0AHvnbItDlYh3H9R7/zaHKwIMScR8APMSbpeNT+R0AGCj1wo9cKh3H+R8ABRaHKwIMSR8AQ6n752yLRR0AJcrAgxJumh3H/R7/j52yLQ5WBR8ALR64UeuFIR0AMPXCj1wo9h3IAAQAAR7/2k3S8an76R8AJjU/fO2RaRz//LxqfvnbJh3IBAQAAR0AIul41P3zuR8AXtkWhysCDRz/r1wo9cKPXh3ICAQAAR0AKItDlYEGJR8AY3S8an753R7/S4UeuFHrhh3IDAQAAR0AQJul41P30R8AVj1wo9cKPRz/51wo9cKPXh3IEAQAAR0AO752yLQ5WR8AUxqfvnbItR0AE1P3ztkWih3IFAQAAR0AVT987ZFodR8AUKwIMSbpeRz/wk3S8an76h3IGAQAAR0AUnbItDlYER8ARa4UeuFHsRz/J++dsi0OWh3IHAQAAR0AYybpeNT99R8ARYk3S8an8R0AAuFHrhR64h3IIAQAAR0AZH752yLQ5R8AUCj1wo9cKR0AHmZmZmZmah3IJAQAAR0AcxqfvnbItR8AQy8an752yRz/61P3ztkWih3IKAQAAR0AWqPXCj1wpR8AH4UeuFHrhR0AEo9cKPXCkh3ILAQAAR0ASdcKPXCj2R8AItDlYEGJOR0AGsCDEm6Xjh3IMAQAAR0AZsi0OVgQZR8AEcKPXCj1xR0AOp++dsi0Oh3INAQAAR0AYBiTdLxqgR7/52yLQ5WBCR0AQz987ZFodh3IOAQAAR0Ad7ItDlYEGR8ADXjU/fO2RR0AM0vGp++dth3IPAQAAR0AZO2RaHKwIR8AKhysCDEm6R0ASan752yLRh3IQAQAAR0AXMCDEm6XjR7/+gxJul41QRz/387ZFocrBh3IRAQAAR0AbXCj1wo9cR7/82RaHKwIMRz/zMzMzMzMzh3ISAQAAR0AVvnbItDlYR7/uj1wo9cKPRz/+QYk3S8aoh3ITAQAAR0AUx64UeuFIR8ABan752yLRRz/kQYk3S8aoh3IUAQAAR0AYOl41P3zuR8AZC0OVgQYlRz/eNT987ZFoh3IVAQAAR0AaQ5WBBiTdR8AY2RaHKwIMR7/kvGp++dsjh3IWAQAAR0AYa4UeuFHsR8AdaXjU/fO2Rz/zkWhysCDFh3IXAQAAR0AWnrhR64UfR8Add87ZFocrR0ABEGJN0vGqh3IYAQAAR0AbSLQ5WBBiR8AhF41P3ztkRz/oWhysCDEnh3IZAQAAR0AfWBBiTdLyR8AggAAAAAAARz/frhR64Ueuh3IaAQAAR0AbjlYEGJN1R8AjNT987ZFoRz/952yLQ5WBh3IbAQAAR0AXhBiTdLxqR8AjgIMSbpeNR0ACDEm6XjU/h3IcAQAAR0Ac0euFHrhSR8AlFYEGJN0vRz/2k3S8an76h3IdAQAAR0AfS8an752yR8Aipul41P30R0AIdLxqfvnbh3IeAQAAR0AeI9cKPXCkR8AgxqfvnbItR0AMNT987ZFoh3IfAQAAR0AerxqfvnbJR8Ak6fvnbItER0AQTdLxqfvnh3IgAQAAR0AafvnbItDlR8AlFP3ztkWiR0AReuFHrhR7h3IhAQAAR0AgjEm6XjU/R8AkeVgQYk3TR0AT0vGp++dth3IiAQAAR0Af/vnbItDlR8AmzEm6XjU/R0ANGp++dsi0h3IjAQAAR0AilP3ztkWiR8AidLxqfvnbR0AE/fO2RaHLh3IkAQAAR0Ai2hysCDEnR8AguFHrhR64Rz//ocrAgxJvh3IlAQAAR0AjKfvnbItER8AkQgxJul41R0AArAgxJul5h3ImAQAAR0Aj2ZmZmZmaR8AiONT987ZGR0AMBiTdLxqgh3InAQAAR0AYxaHKwIMSR8AiYEGJN0vHR7/eFHrhR64Uh3IoAQAAR0Abj1wo9cKPR8AjDU/fO2RaR7/2xJul41P4h3IpAQAAR0ATij1wo9cKR8AiwQYk3S8bR7/dkWhysCDFh3IqAQAAR0ARRqfvnbItR8AiJFocrAgxRz/VLxqfvnbJh3IrAQAAR0AQ6XjU/fO2R8AkGBBiTdLyR7/5S8an752yh3IsAQAAR0ATVP3ztkWiR8AlzU/fO2RaR7/+GJN0vGp/h3ItAQAAR0AG0vGp++dtR8AlHztkWhysR7/ym6XjU/fPh3IuAQAAR0ACk3S8an76R8Ajf3ztkWhzR7/l0vGp++dth3IvAQAAR0ACbItDlYEGR8AlszMzMzMzR8AAcrAgxJumh3IwAQAAR0AHItDlYEGJR8AngIMSbpeNR7/LQ5WBBiTdh3IxAQAAR0AMOVgQYk3TR8AnBiTdLxqgRz/kcrAgxJumh3IyAQAARz/+GJN0vGp/R8An49cKPXCkRz/C8an752yLh3IzAQAAR0ALUeuFHrhSR8AqAo9cKPXDR7/so9cKPXCkh3I0AQAAR0ARw5WBBiTdR8ArHS8an753R7/czMzMzMzNh3I1AQAAR0AGZmZmZmZmR8Aq4crAgxJvR7/+TdLxqfvnh3I2AQAAR0AQZmZmZmZmR8AiOuFHrhR7R8AGP3ztkWhzh3I3AQAAR0AQlocrAgxKR8AjItDlYEGJR8APXjU/fO2Rh3I4AQAAR0APsCDEm6XjR8AfRJul41P4R8AEYk3S8an8h3I5AQAAR0APMzMzMzMzR8Ad2hysCDEnR7/5eNT987ZGh3I6AQAAR0APP3ztkWhzR8AbeNT987ZGR8ANP3ztkWhzh3I7AQAAR0AJRaHKwIMSR8AcztkWhysCR8AReNT987ZGh3I8AQAAR0AMN0vGp++eR8AV2yLQ5WBCR8AJdLxqfvnbh3I9AQAAR0AQY1P3ztkXR8AU5mZmZmZmR8ACRaHKwIMSh3I+AQAAR0AOSbpeNT99R8AS+dsi0OVgR8APo9cKPXCkh3I/AQAARz/8QYk3S8aoR8AVQYk3S8aoR8AGeuFHrhR7h3JAAQAARz/9T987ZFodR8AXwo9cKPXDR7/5++dsi0OWh3JBAQAAR0AU/fO2RaHLR8AbXS8an753R8ARcrAgxJumh3JCAQAAR0AVKwIMSbpeR8AbPXCj1wo9R8AWT987ZFodh3JDAQAAR0AZWRaHKwIMR8AbggxJul41R8AM4UeuFHrhh3JEAQAAR0AZDEm6XjU/R8AbhysCDEm6R8AEwIMSbpeNh3JFAQAAR0AeqwIMSbpeR8Absi0OVgQZR8AQ2hysCDEnh3JGAQAAR0AfG6XjU/fPR8AYWRaHKwIMR8ATnbItDlYEh3JHAQAAR0Ahd0vGp++eR8AbTdLxqfvnR8AI752yLQ5Wh3JIAQAAR0AhFHrhR64UR8AXuVgQYk3TR8AEMzMzMzMzh3JJAQAAR0AhRiTdLxqgR8AexJul41P4R8ADtDlYEGJOh3JKAQAAR0AkVHrhR64UR8AbDlYEGJN1R8ANCDEm6XjVh3JLAQAAR0AkvGp++dsjR8AemJN0vGp/R8AQ64UeuFHsh3JMAQAAR0Akj987ZFodR8AXhR64UeuFR8ARBiTdLxqgh3JNAQAAR0AmWBBiTdLyR8Aa0OVgQYk3R8AD++dsi0OWh3JOAQAAR0AmRR64UeuFR8AeAgxJul41R7/5Q5WBBiTdh3JPAQAAR0AoIcrAgxJvR8AXAgxJul41R8AEeNT987ZGh3JQAQAAR0ApgIMSbpeNR8AWuFHrhR64R7/9N0vGp++eh3JRAQAAR0AoJFocrAgxR8AUcKPXCj1xR8AKo9cKPXCkh3JSAQAAR0AfVgQYk3S8R8Agd0vGp++eR8AT9cKPXCj2h3JTAQAAR0Agf3ztkWhzR8AgeuFHrhR7R8AYlYEGJN0vh3JUAQAAR0Ad+uFHrhR7R8AirhR64UeuR8ARXztkWhysh3JVAQAAR0AcjU/fO2RaR8AiiTdLxqfwR8ALItDlYEGJh3JWAQAAR0Aei0OVgQYlR8AlXbItDlYER8ATsi0OVgQZh3JXAQAAR0AhYk3S8an8R8Aludsi0OVgR8AUhiTdLxqgh3JYAQAAR0Acm6XjU/fPR8AnZeNT987ZR8APEm6XjU/fh3JZAQAAR0Ael41P3ztkR8Am8zMzMzMzR8AHi0OVgQYlh3JaAQAAR0AYUOVgQYk3R8AnH752yLQ5R8AN87ZFocrBh3JbAQAAR0AdotDlYEGJR8AqU/fO2RaHR8AQ7ZFocrAhh3JcAQAAR0Ab6n752yLRR8Aqw5WBBiTdR8AU1gQYk3S8h3JdAQAAR0Ag987ZFocrR8AqsCDEm6XjR8ARE3S8an76h3JeAQAAR0AbFYEGJN0vR8AsMi0OVgQZR8AJlYEGJN0vh3JfAQAAR0AW5FocrAgxR8ArpWBBiTdMR8AIjU/fO2Rah3JgAQAAR0AbSbpeNT99R8AuPnbItDlYR8AMi0OVgQYlh3JhAQAAR0Ad64UeuFHsR8AsDEm6XjU/R7/9cKPXCj1xh3JiAQAAR0AhDU/fO2RaR8AsnbItDlYER7//cKPXCj1xh3JjAQAAR0Adul41P3zuR8AqAAAAAAAAR7/3aHKwIMSch3JkAQAAR0AbTtkWhysCR8At3ztkWhysR7/rItDlYEGJh3JlAQAAR0AdVwo9cKPXR8At0/fO2RaHRz+Yk3S8an76h3JmAQAAR0AbOl41P3zuR8AvwYk3S8aoR7/zS8an752yh3JnAQAAR0AXe+dsi0OWR8AtPGp++dsjR7/lul41P3zuh3JoAQAAR0Abc7ZFocrBR8Alw5WBBiTdR8AY52yLQ5WBh3JpAQAAR0AdOl41P3zuR8AnMSbpeNT+R8AcdcKPXCj2h3JqAQAAR0AWyLQ5WBBiR8Akh64UeuFIR8AZUeuFHrhSh3JrAQAAR0AVhBiTdLxqR8AjVP3ztkWiR8AWSLQ5WBBih3JsAQAAR0ATS8an752yR8Ak4tDlYEGJR8AeAAAAAAAAh3JtAQAAR0AUfO2RaHKwR8AmszMzMzMzR8AgDdLxqfvnh3JuAQAAR0ALDEm6XjU/R8AlOuFHrhR7R8AcEm6XjU/fh3JvAQAAR0AI3S8an753R8AjdcKPXCj2R8AZzMzMzMzNh3JwAQAAR0AFwIMSbpeNR8AlYcrAgxJvR8AfhBiTdLxqh3JxAQAAR0AJan752yLRR8Ansi0OVgQZR8AYij1wo9cKh3JyAQAAR0AJ4UeuFHrhR8ApffO2RaHLR8AbAQYk3S8bh3JzAQAAR0APsi0OVgQZR8AnxqfvnbItR8AVhysCDEm6h3J0AQAARz/9U/fO2RaHR8AnnbItDlYER8AVsSbpeNT+h3J1AQAARz/8AAAAAAAAR8Alul41P3zuR8ATiDEm6XjVh3J2AQAARz/wcrAgxJumR8AnvO2RaHKwR8AYnbItDlYEh3J3AQAARz/7mZmZmZmaR8Ap1HrhR64UR8AR1gQYk3S8h3J4AQAAR0ABS8an752yR8ApjlYEGJN1R8AMWhysCDEnh3J5AQAARz/x987ZFocrR8AsJ++dsi0OR8ASqwIMSbpeh3J6AQAARz/gi0OVgQYlR8AswQYk3S8bR8AXKPXCj1wph3J7AQAARz/gKPXCj1wpR8Aran752yLRR8AaKPXCj1wph3J8AQAARz+xqfvnbItER8AuibpeNT99R8AXl41P3ztkh3J9AQAARz/yNT987ZFoR8At6n752yLRR8ANrAgxJul5h3J+AQAARz/5752yLQ5WR8Atdsi0OVgQR8AGuFHrhR64h3J/AQAARz/l++dsi0OWR8Avsan752yLR8AOl41P3ztkh3KAAQAAR0ATm6XjU/fPR8AikvGp++dtR8Ag/XCj1wo9h3KBAQAAR0AQotDlYEGJR8AiqXjU/fO2R8Ai3rhR64Ufh3KCAQAAR0AXRaHKwIMSR8AguVgQYk3TR8AgS0OVgQYlh3KDAQAAR0AYXjU/fO2RR8AhWp++dsi0R8AeLAgxJul5h3KEAQAAR0AYn752yLQ5R8AcZmZmZmZmR8AhkOVgQYk3h3KFAQAAR0AYxaHKwIMSR8Ac8KPXCj1xR8AjuNT987ZGh3KGAQAAR0AUbZFocrAhR8AYMCDEm6XjR8Ag49cKPXCkh3KHAQAAR0APRaHKwIMSR8AZVgQYk3S8R8AhGhysCDEnh3KIAQAAR0AciDEm6XjVR8AbHKwIMSbpR8Ag2yLQ5WBCh3KJAQAAR0AV+uFHrhR7R8ATTMzMzMzNR8AgDlYEGJN1h3KKAQAAR0AbYk3S8an8R8ARDEm6XjU/R8AfZFocrAgxh3KLAQAAR0ARztkWhysCR8AO2yLQ5WBCR8AeotDlYEGJh3KMAQAAR0AOKwIMSbpeR8ARPGp++dsjR8Abwo9cKPXDh3KNAQAAR0AU/vnbItDlR8AF9cKPXCj2R8Ab4k3S8an8h3KOAQAAR0ATGZmZmZmaR7/8an752yLRR8AcffO2RaHLh3KPAQAAR0AVY1P3ztkXR8AHtkWhysCDR8AXoMSbpeNUh3KQAQAAR0AaWBBiTdLyR8AGXCj1wo9cR8Aee+dsi0OWh3KRAQAAR0AaO2RaHKwIR8ACJul41P30R8AhJ2yLQ5WBh3KSAQAAR0AdY1P3ztkXR8AC6XjU/fO2R8Ab4UeuFHrhh3KTAQAAR0Adz987ZFodR8ARo9cKPXCkR8AhfGp++dsjh3KUAQAAR0AdT987ZFodR8AS0OVgQYk3R8Ab5FocrAgxh3KVAQAAR0ANJul41P30R8AKocrAgxJvR8AhsrAgxJumh3KWAQAAR0AQkGJN0vGqR8AEqfvnbItER8AjYEGJN0vHh3KXAQAAR0ADFHrhR64UR8AN1wo9cKPXR8Ah0OVgQYk3h3KYAQAAR0AAO2RaHKwIR8ARZWBBiTdMR8AgZWBBiTdMh3KZAQAARz/3nbItDlYER8AKfO2RaHKwR8Aj752yLQ5Wh3KaAQAARz/6gxJul41QR8ACIMSbpeNUR8Akcan752yLh3KbAQAARz/6TdLxqfvnR8AQx64UeuFIR8AmafvnbItEh3KcAQAARz/xysCDEm6YR8AN752yLQ5WR8AoFocrAgxKh3KdAQAAR0AFn752yLQ5R8ARFHrhR64UR8Am64UeuFHsh3KeAQAARz/xysCDEm6YR8AV/fO2RaHLR8Al8i0OVgQZh3KfAQAARz/cGJN0vGp/R8AVyLQ5WBBiR8AklP3ztkWih3KgAQAARz+xqfvnbItER8AL0vGp++dtR8Ai64UeuFHsh3KhAQAAR7/CTdLxqfvnR8AQffO2RaHLR8Ag4MSbpeNUh3KiAQAAR7/s/fO2RaHLR8AHi0OVgQYlR8AkWp++dsi0h3KjAQAAR7/mNT987ZFoR8ADcKPXCj1xR8AmC0OVgQYlh3KkAQAAR8ACaHKwIMScR8AIi0OVgQYlR8Ajh64UeuFIh3KlAQAAR8ADS8an752yR8AEm6XjU/fPR8AhmRaHKwIMh3KmAQAAR8AJsi0OVgQZR8ADLQ5WBBiTR8AllocrAgxKh3KnAQAAR8AJdsi0OVgQR8AHztkWhysCR8AnbpeNT987h3KoAQAAR8AQ752yLQ5WR8ADPXCj1wo9R8Ak0/fO2RaHh3KpAQAAR8AGj1wo9cKPR7/vXCj1wo9cR8AmN87ZFocrh3KqAQAAR8AAysCDEm6YR7/lsi0OVgQZR8AokGJN0vGqh3KrAQAAR7/9U/fO2RaHR7/3gQYk3S8bR8Ap8CDEm6Xjh3KsAQAAR7/7eNT987ZGRz/k9cKPXCj2R8ApJmZmZmZmh3KtAQAAR7/ysCDEm6XjRz/sCDEm6XjVR8Aq9kWhysCDh3KuAQAAR8AAiTdLxqfwRz/7ItDlYEGJR8AnYMSbpeNUh3KvAQAAR7/8l41P3ztkR0AFuFHrhR64R8An0vGp++dth3KwAQAAR8AGWhysCDEnRz/2ZmZmZmZmR8AlCDEm6XjVh3KxAQAAR8AIlYEGJN0vR0ABjU/fO2RaR8AjrItDlYEGh3KyAQAAR8AJWhysCDEnRz+vvnbItDlYR8AkeNT987ZGh3KzAQAAR8AN1P3ztkWiR7/D987ZFocrR8AirZFocrAhh3K0AQAAR8AFrhR64UeuR8ASGp++dsi0R8AjLhR64Ueuh3K1AQAAR8AMeuFHrhR7R8ATWRaHKwIMR8AhiTdLxqfwh3K2AQAAR8AAqfvnbItER8AVrAgxJul5R8AkszMzMzMzh3K3AQAAR7/2bpeNT987R8AUbZFocrAhR8AmDMzMzMzNh3K4AQAAR8AC0OVgQYk3R8AbZ2yLQ5WBR8AkdT987ZFoh3K5AQAAR8ALFocrAgxKR8AcEGJN0vGqR8Ak+FHrhR64h3K6AQAAR7/3iTdLxqfwR8Aei0OVgQYlR8AmbAgxJul5h3K7AQAAR7/46XjU/fO2R8AcsSbpeNT+R8AoY1P3ztkXh3K8AQAAR7/bpeNT987ZR8AeRqfvnbItR8AlyDEm6XjVh3K9AQAAR7/9gQYk3S8bR8AiONT987ZGR8AmrxqfvnbJh3K+AQAAR7/7si0OVgQZR8AjM7ZFocrBR8Akv3ztkWhzh3K/AQAAR8AHDEm6XjU/R8AiYcrAgxJvR8AnVHrhR64Uh3LAAQAAR7/uNT987ZFoR8AjmyLQ5WBCR8Aoul41P3zuh3LBAQAAR7/wRaHKwIMSR8AijMzMzMzNR8Aqok3S8an8h3LCAQAARz+2yLQ5WBBiR8AjhqfvnbItR8AoCDEm6XjVh3LDAQAAR7/1nbItDlYER8AmhqfvnbItR8ApI9cKPXCkh3LEAQAAR7/0hysCDEm6R8Ank/fO2RaHR8AnOuFHrhR7h3LFAQAAR8ADFocrAgxKR8AmmRaHKwIMR8Ap1ocrAgxKh3LGAQAAR7/dkWhysCDFR8An5N0vGp++R8ArKXjU/fO2h3LHAQAAR7/oAAAAAAAAR8Ap0WhysCDFR8ArY9cKPXCkh3LIAQAARz/f752yLQ5WR8An141P3ztkR8AqhqfvnbIth3LJAQAAR7/g7ZFocrAhR8Am8KPXCj1xR8As8SbpeNT+h3LKAQAAR8ABEGJN0vGqR8AdXCj1wo9cR8AhlocrAgxKh3LLAQAAR8AIYEGJN0vHR8AfeuFHrhR7R8AgVYEGJN0vh3LMAQAAR7/t0vGp++dtR8AcoMSbpeNUR8AgiDEm6XjVh3LNAQAAR7/KPXCj1wo9R8AazdLxqfvnR8AhlP3ztkWih3LOAQAAR7/kSbpeNT99R8AeffO2RaHLR8AbqwIMSbpeh3LPAQAAR7/wDEm6XjU/R8AhSbpeNT99R8AbUOVgQYk3h3LQAQAARz/szMzMzMzNR8Aen752yLQ5R8AajEm6XjU/h3LRAQAARz/2XjU/fO2RR8AgSsCDEm6YR8Ad5FocrAgxh3LSAQAARz/yWhysCDEnR8Ag0GJN0vGqR8AVysCDEm6Yh3LTAQAAR0AAvGp++dsjR8AgxJul41P4R8AVEWhysCDFh3LUAQAARz/3ul41P3zuR8AZGJN0vGp/R8AZ2RaHKwIMh3LVAQAARz/z1wo9cKPXR8AWqPXCj1wpR8AdSLQ5WBBih3LWAQAAR0AEhR64UeuFR8AZZmZmZmZmR8AZgAAAAAAAh3LXAQAARz/xT987ZFodR8AXO2RaHKwIR8AWPnbItDlYh3LYAQAAR7/1752yLQ5WR8AbIMSbpeNUR8AXfvnbItDlh3LZAQAAR7/8yLQ5WBBiR8AdPXCj1wo9R8ATbZFocrAhh3LaAQAAR7/41P3ztkWiR8AV87ZFocrBR8AYfvnbItDlh3LbAQAAR7/zO2RaHKwIR8AUSbpeNT99R8Ab7ZFocrAhh3LcAQAAR8AB8an752yLR8ASij1wo9cKR8AUo9cKPXCkh3LdAQAAR7/7xqfvnbItR8AS2yLQ5WBCR8AQzMzMzMzNh3LeAQAAR8AB8an752yLR8AJR64UeuFIR8AWaXjU/fO2h3LfAQAAR8AFzMzMzMzNR8AIsCDEm6XjR8AaTdLxqfvnh3LgAQAAR8AGp++dsi0OR8AEsi0OVgQZR8ATi0OVgQYlh3LhAQAAR7/rhR64UeuFR8AETdLxqfvnR8AWw5WBBiTdh3LiAQAAR7/hgQYk3S8bR7/6NT987ZFoR8Aa7ZFocrAhh3LjAQAAR7/0o9cKPXCkR7/2OVgQYk3TR8Ad41P3ztkXh3LkAQAARz/nvnbItDlYR7/w5WBBiTdMR8AbTdLxqfvnh3LlAQAARz/vAgxJul41R7/XfO2RaHKwR8AeggxJul41h3LmAQAARz/7ocrAgxJvR7/1987ZFocrR8AXffO2RaHLh3LnAQAAR0AFrAgxJul5R7/tqfvnbItER8AXwo9cKPXDh3LoAQAARz/2yLQ5WBBiR8ACFHrhR64UR8ATTdLxqfvnh3LpAQAAR0ABZmZmZmZmR8AD++dsi0OWR8AQWBBiTdLyh3LqAQAARz/BBiTdLxqgR8AGrhR64UeuR8AS7peNT987h3LrAQAAR7+1wo9cKPXDR8AMDEm6XjU/R8APWBBiTdLyh3LsAQAAR8ANZmZmZmZmR8AUd87ZFocrR8AT3S8an753h3LtAQAAR8AQ2RaHKwIMR8AUFHrhR64UR8AO+dsi0OVgh3LuAQAAR8ARJeNT987ZR8AWnKwIMSbpR8AYD1wo9cKPh3LvAQAAR8AOgxJul41QR8AW41P3ztkXR8Abp++dsi0Oh3LwAQAAR8AWm6XjU/fPR8AYk3S8an76R8AXn752yLQ5h3LxAQAAR8AY+dsi0OVgR8AVkGJN0vGqR8AVlHrhR64Uh3LyAQAAR8AY9cKPXCj2R8AZhR64UeuFR8AdN0vGp++eh3LzAQAAR8AY6XjU/fO2R8AVyLQ5WBBiR8Afd87ZFocrh3L0AQAAR8AWl41P3ztkR8AchBiTdLxqR8AfVgQYk3S8h3L1AQAAR8AdE3S8an76R8Aa7ZFocrAhR8Ac2BBiTdLyh3L2AQAAR8AWztkWhysCR8AduFHrhR64R8AUUvGp++dth3L3AQAAR8AaYUeuFHrhR8Aec7ZFocrBR8ARBysCDEm6h3L4AQAAR8AS87ZFocrBR8Agn752yLQ5R8AVOFHrhR64h3L5AQAAR8AQFHrhR64UR8AgOVgQYk3TR8AX9Lxqfvnbh3L6AQAAR8ASw5WBBiTdR8AjKwIMSbpeR8ASVwo9cKPXh3L7AQAAR8AWocrAgxJvR8AkJ++dsi0OR8ASvGp++dsjh3L8AQAAR8AM1P3ztkWiR8Ak++dsi0OWR8AUtDlYEGJOh3L9AQAAR8APl41P3ztkR8AlxBiTdLxqR8AYhysCDEm6h3L+AQAAR8AFpeNT987ZR8Ajy8an752yR8AVY1P3ztkXh3L/AQAAR8AJ9cKPXCj2R8AnS8an752yR8ARC0OVgQYlh3IAAgAAR7//FocrAgxKR8Anh64UeuFIR8AN1wo9cKPXh3IBAgAAR7/zEm6XjU/fR8AmEeuFHrhSR8AP987ZFocrh3ICAgAAR7/5ul41P3zuR8AppN0vGp++R8AGvGp++dsjh3IDAgAAR7/jlYEGJN0vR8ApyTdLxqfwR8ADcKPXCj1xh3IEAgAAR8AEm6XjU/fPR8AriLQ5WBBiR8AD7ZFocrAhh3IFAgAAR8AO752yLQ5WR8ArXrhR64UfR8AIKwIMSbpeh3IGAgAAR8AScrAgxJumR8As1ocrAgxKR8AGAAAAAAAAh3IHAgAAR8AQztkWhysCR8ApP3ztkWhzR8APQYk3S8aoh3IIAgAAR8AU0vGp++dtR8ApHztkWhysR8AROVgQYk3Th3IJAgAAR8ACAgxJul41R8AtjU/fO2RaR7/5752yLQ5Wh3IKAgAAR8AH987ZFocrR8AusSbpeNT+R7/2rAgxJul5h3ILAgAAR8ARrxqfvnbJR8AivXCj1wo9R8AIysCDEm6Yh3IMAgAAR8AUXS8an753R8Aj7AgxJul5R8ACCDEm6XjVh3INAgAAR8ALjU/fO2RaR8AhD987ZFodR8AGO2RaHKwIh3IOAgAAR8AHXjU/fO2RR8AgGZmZmZmaR8AMEm6XjU/fh3IPAgAAR8AIsi0OVgQZR8AglP3ztkWiR7/2IMSbpeNUh3IQAgAAR8AHBiTdLxqgR8AifO2RaHKwR7/s1P3ztkWih3IRAgAAR7/93ztkWhysR8AdeuFHrhR7R7/0KPXCj1wph3ISAgAAR7/9cKPXCj1xR8Aa3S8an753R8ABDEm6XjU/h3ITAgAAR8AAOVgQYk3TR8Aa9si0OVgQR7/YcrAgxJumh3IUAgAAR7/ffO2RaHKwR8AgDtkWhysCR7/xkWhysCDFh3IVAgAARz/PfO2RaHKwR8Ac8an752yLR7/v1wo9cKPXh3IWAgAAR7/dLxqfvnbJR8AhzEm6XjU/Rz/GhysCDEm6h3IXAgAARz/iTdLxqfvnR8AiWZmZmZmaRz/ZaHKwIMSch3IYAgAAR7/wzMzMzMzNR8AjmZmZmZmaRz+h64UeuFHsh3IZAgAAR7/rQ5WBBiTdR8AgqXjU/fO2Rz/wTdLxqfvnh3IaAgAAR7/AAAAAAAAAR8AhtDlYEGJOR8ACgxJul41Qh3IbAgAARz/tysCDEm6YR8AiJul41P30R8ACTdLxqfvnh3IcAgAAR7/U/fO2RaHLR8AgkOVgQYk3R8AJul41P3zuh3IdAgAAR7/mTdLxqfvnR8AjjEm6XjU/R8AClYEGJN0vh3IeAgAAR8AQ52yLQ5WBR8Aeij1wo9cKR7/k3S8an753h3IfAgAAR8ASEGJN0vGqR8Af6HKwIMScRz/fCj1wo9cKh3IgAgAAR8ATdcKPXCj2R8Aaul41P3zuR7/1AgxJul41h3IhAgAAR8ASVgQYk3S8R8AZul41P3zuR8ACAgxJul41h3IiAgAAR8AX2yLQ5WBCR8AX4k3S8an8R7/mfvnbItDlh3IjAgAAR8AWb52yLQ5WR8AV6HKwIMScRz/J++dsi0OWh3IkAgAAR8AaBBiTdLxqR8ATybpeNT99R7/6UeuFHrhSh3IlAgAAR8AW52yLQ5WBR8AQ7ZFocrAhR7/+an752yLRh3ImAgAAR8AbcKPXCj1xR8AVt0vGp++eR8AEcrAgxJumh3InAgAAR8AdUOVgQYk3R8ARt0vGp++eR7/yn752yLQ5h3IoAgAAR8AcPXCj1wo9R8AbwYk3S8aoR7/UzMzMzMzNh3IpAgAAR8Adpul41P30R8AcI9cKPXCkRz/quFHrhR64h3IqAgAAR8AeT987ZFodR8AeoMSbpeNUR7/1Cj1wo9cKh3IrAgAAR8Ac1wo9cKPXR8AeQ5WBBiTdR8ACCj1wo9cKh3IsAgAAR8AhYMSbpeNUR8AhIUeuFHrhR7/xdLxqfvnbh3ItAgAAR8AjKPXCj1wpR8Af64UeuFHsR7/rKwIMSbpeh3IuAgAAR8Ah7peNT987R8AixaHKwIMSR8AC4UeuFHrhh3IvAgAAR8AjjtkWhysCR8AkLZFocrAhR8ABWBBiTdLyh3IwAgAAR8AigxJul41QR8AhbpeNT987R8AJXCj1wo9ch3IxAgAAR8AgJFocrAgxR8Aj3ztkWhysR8AFNT987ZFoh3IyAgAAR8AgxysCDEm6R8Ai8KPXCj1xRz+3jU/fO2Rah3IzAgAAR8AiUeuFHrhSR8AjAIMSbpeNRz/w0OVgQYk3h3I0AgAAR8AdBR64UeuFR8AkVYEGJN0vRz9ok3S8an76h3I1AgAAR8AaocrAgxJvR8AkBysCDEm6R7/pul41P3zuh3I2AgAAR8AbN0vGp++eR8AmTtkWhysCRz/v52yLQ5WBh3I3AgAAR8AdrAgxJul5R8AoG6XjU/fPRz/tDlYEGJN1h3I4AgAAR8AVU/fO2RaHR8AnAYk3S8aoRz/mRaHKwIMSh3I5AgAAR8AU/O2RaHKwR8AnpFocrAgxR7/V41P3ztkXh3I6AgAAR8AS+uFHrhR7R8AlMCDEm6XjRz/qNT987ZFoh3I7AgAAR8AS41P3ztkXR8ApLAgxJul5Rz/5dLxqfvnbh3I8AgAAR8AUUvGp++dtR8Ao64UeuFHsR0AE3ztkWhysh3I9AgAAR8AUF41P3ztkR8ArI1P3ztkXRz/zrhR64Ueuh3I+AgAAR8AJl41P3ztkR8Ao987ZFocrRz/50vGp++dth3I/AgAAR8AGdsi0OVgQR8ApO+dsi0OWRz/jU/fO2RaHh3JAAgAAR8AHWhysCDEnR8Am/XCj1wo9Rz//si0OVgQZh3JBAgAAR8AE4UeuFHrhR8ArFwo9cKPXR0AEU/fO2RaHh3JCAgAAR8AJNT987ZFoR8ArC0OVgQYlR0AL64UeuFHsh3JDAgAAR8AF++dsi0OWR8AtDlYEGJN1R0AAqfvnbItEh3JEAgAAR7/yWhysCDEnR8AqpFocrAgxR0AGgxJul41Qh3JFAgAAR7/wYk3S8an8R8ApBaHKwIMSR0ALXCj1wo9ch3JGAgAAR7/kzMzMzMzNR8AqV41P3ztkRz//MzMzMzMzh3JHAgAAR7/oWhysCDEnR8AsP3ztkWhzR0AKU/fO2RaHh3JIAgAAR8AbiDEm6XjVR8AlWJN0vGp/R0ADhR64UeuFh3JJAgAAR8Ac/fO2RaHLR8Am3KwIMSbpR0AKnbItDlYEh3JKAgAAR8AaHrhR64UfR8Ai2RaHKwIMR0AFXjU/fO2Rh3JLAgAAR8AZG6XjU/fPR8Aho9cKPXCkRz/+WhysCDEnh3JMAgAAR8AZ41P3ztkXR8AhwxJul41QR0AQGJN0vGp/h3JNAgAAR8AZAgxJul41R8AjXztkWhysR0AS5FocrAgxh3JOAgAAR8AVXCj1wo9cR8AfY1P3ztkXR0AQWyLQ5WBCh3JPAgAAR8AWPnbItDlYR8AcO2RaHKwIR0AK87ZFocrBh3JQAgAAR8AVRJul41P4R8AdotDlYEGJR0AUVwo9cKPXh3JRAgAAR8APhysCDEm6R8Ag1YEGJN0vR0AOLQ5WBBiTh3JSAgAAR8AP6XjU/fO2R8AiAo9cKPXDR0AG3ztkWhysh3JTAgAAR8AH0OVgQYk3R8AdHbItDlYER0AMTdLxqfvnh3JUAgAAR8AH987ZFocrR8AaZ2yLQ5WBR0ARhysCDEm6h3JVAgAAR8AKItDlYEGJR8Aa+NT987ZGR0AFFocrAgxKh3JWAgAAR7//gQYk3S8bR8AesCDEm6XjR0ALSbpeNT99h3JXAgAAR8ALbpeNT987R8AiotDlYEGJR0ATm6XjU/fPh3JYAgAAR8AQSLQ5WBBiR8AkYtDlYEGJR0AT/O2RaHKwh3JZAgAAR8ALdsi0OVgQR8AhibpeNT99R0AXY1P3ztkXh3JaAgAAR8ADTdLxqfvnR8AjSj1wo9cKR0ASu2RaHKwIh3JbAgAAR8AfOFHrhR64R8AgggxJul41R0ARuFHrhR64h3JcAgAAR8AfaXjU/fO2R8Ad2BBiTdLyR0AVdcKPXCj2h3JdAgAAR8AhtT987ZFoR8AhPnbItDlYR0ANl41P3ztkh3JeAgAAR8AhbpeNT987R8AioEGJN0vHR0AHxJul41P4h3JfAgAAR8AkdLxqfvnbR8AgMrAgxJumR0AOxJul41P4h3JgAgAAR8Alt87ZFocrR8AhR64UeuFIR0AJJN0vGp++h3JhAgAAR8AlkvGp++dtR8AgrxqfvnbJR0AVCTdLxqfwh3JiAgAAR8AlDU/fO2RaR8AitLxqfvnbR0AWR64UeuFIh3JjAgAAR8AkqfvnbItER8Aei0OVgQYlR0AXz987ZFodh3JkAgAAR8Aomp++dsi0R8AgX752yLQ5R0AVSLQ5WBBih3JlAgAAR8Ap8CDEm6XjR8Agsan752yLR0ARFocrAgxKh3JmAgAAR8App++dsi0OR8AfqPXCj1wpR0AZsi0OVgQZh3JnAgAAR8AklP3ztkWiR8AaeNT987ZGR0ALuFHrhR64h3JoAgAAR8AluNT987ZGR8AXJul41P30R0AQt0vGp++eh3JpAgAAR8AjXbItDlYER8AZF41P3ztkR0ACo9cKPXCkh3JqAgAAR8AidcKPXCj2R8Ab+NT987ZGRz/8EGJN0vGqh3JrAgAAR8AjUOVgQYk3R8ATZFocrAgxRz/+FHrhR64Uh3JsAgAAR8AkzEm6XjU/R8ARN0vGp++eR0ADpeNT987Zh3JtAgAAR8AgmZmZmZmaR8AQrQ5WBBiTR0ABOVgQYk3Th3JuAgAAR8AeAxJul41QR8ATmp++dsi0R0AAWBBiTdLyh3JvAgAAR8AgSsCDEm6YR8ALKPXCj1wpRz/2euFHrhR7h3JwAgAAR8AgXjU/fO2RR8AMEm6XjU/fR0AMS8an752yh3JxAgAAR8AdztkWhysCR8AFrhR64UeuR0AL52yLQ5WBh3JyAgAAR8AiS8an752yR8AIsi0OVgQZR0AOnbItDlYEh3JzAgAAR8Ae+dsi0OVgR8ASEm6XjU/fR0ASOl41P3zuh3J0AgAAR8AhCLQ5WBBiR8AVDEm6XjU/R0ASm6XjU/fPh3J1AgAAR8AbZ2yLQ5WBR8AUAxJul41QR0AQwo9cKPXDh3J2AgAAR8Ad6XjU/fO2R8APi0OVgQYlR0AXwIMSbpeNh3J3AgAAR8Aau2RaHKwIR8AJk3S8an76R0AXiDEm6XjVh3J4AgAAR8Agx64UeuFIR8AL0OVgQYk3R0AZQYk3S8aoh3J5AgAAR8AcRJul41P4R8AUQ5WBBiTdR0Abdsi0OVgQh3J6AgAAR8Aedsi0OVgQR8AXl41P3ztkR0AanrhR64Ufh3J7AgAAR8Ac5FocrAgxR8ATMCDEm6XjR0AfTMzMzMzNh3J8AgAAR8AYVwo9cKPXR8AVI9cKPXCkR0Aa9Lxqfvnbh3J9AgAAR8AkBJul41P4R8ASxJul41P4Rz/ZiTdLxqfwh3J+AgAAR8AkDtkWhysCR8AWn752yLQ5R7/WZmZmZmZmh3J/AgAAR8AkjU/fO2RaR8ALtkWhysCDR7+bpeNT987Zh3KAAgAAR8AkbZFocrAhR8AFaHKwIMScRz/jnbItDlYEh3KBAgAAR8AlSDEm6XjVR8AJlYEGJN0vR7/2n752yLQ5h3KCAgAAR8AmMrAgxJumR8AQWyLQ5WBCR7/9hR64UeuFh3KDAgAAR8AnPnbItDlYR8AAMzMzMzMzR7/4KPXCj1wph3KEAgAAR8AmfO2RaHKwR7/zN0vGp++eR7/tysCDEm6Yh3KFAgAAR8AnZeNT987ZR7/7WBBiTdLyR8AEYk3S8an8h3KGAgAAR8AqAQYk3S8bR8ADHKwIMSbpR7/wfvnbItDlh3KHAgAAR8Arqn752yLRR8AGbpeNT987R7/8/fO2RaHLh3KIAgAAR8AqggxJul41R8ABzMzMzMzNRz/OuFHrhR64h3KJAgAAR8AsVgQYk3S8R8ADp++dsi0ORz/i4UeuFHrhh3KKAgAAR8ApFP3ztkWiR7/+GJN0vGp/Rz/rfO2RaHKwh3KLAgAAR8Ait87ZFocrR8AG52yLQ5WBR8ABU/fO2RaHh3KMAgAAR8Ag2hysCDEnR8ACXCj1wo9cR7/5XCj1wo9ch3KNAgAAR8Aik3S8an76R8AJhysCDEm6R8ALul41P3zuh3KOAgAAR8AksKPXCj1xR8AOCj1wo9cKR8ARTMzMzMzNh3KPAgAAR8AgEeuFHrhSR8AIGp++dsi0R8AQ1wo9cKPXh3KQAgAAR8AdBiTdLxqgR8ANEm6XjU/fR8AOLxqfvnbJh3KRAgAAR8AgxqfvnbItR8AMWBBiTdLyR8AWb52yLQ5Wh3KSAgAAR8AfjU/fO2RaR8AHtDlYEGJOR8AZiTdLxqfwh3KTAgAAR8AgPfO2RaHLR8ASXztkWhysR8AWuVgQYk3Th3KUAgAAR8Aju2RaHKwIR8ALS8an752yR8AW0vGp++dth3KVAgAAR8AkRqfvnbItR8ADHrhR64UfR8AX1gQYk3S8h3KWAgAAR8AkiLQ5WBBiR8AQcan752yLR8AZwYk3S8aoh3KXAgAAR8Amm6XjU/fPR8AKLQ5WBBiTR8AQdcKPXCj2h3KYAgAAR8Ak0WhysCDFR8ATWRaHKwIMR8AQx64UeuFIh3KZAgAAR8AeG6XjU/fPR7/5T987ZFodR8ARAxJul41Qh3KaAgAAR8AZVwo9cKPXR7/2o9cKPXCkR8ARG6XjU/fPh3KbAgAAR8AhDMzMzMzNR7/lsi0OVgQZR8AQ+NT987ZGh3KcAgAAR8AiNkWhysCDR7/yFHrhR64UR8AQz987ZFodh3KdAgAAR8Ag7peNT987Rz/oi0OVgQYlR8AROFHrhR64h3KeAgAAR8Af4EGJN0vHRz/wxJul41P4R8AU87ZFocrBh3KfAgAAR8AjvO2RaHKwRz/2LQ5WBBiTR8ARIcrAgxJvh3KgAgAAR8Ak4UeuFHrhRz/uuFHrhR64R8ALrhR64Ueuh3KhAgAAR8AjjEm6XjU/R0ADrAgxJul5R8AQe+dsi0OWh3KiAgAAR8AlPfO2RaHLRz/yn752yLQ5R8AWSsCDEm6Yh3KjAgAAR8AltcKPXCj2Rz+keuFHrhR7R8AX5FocrAgxh3KkAgAAR8Al+VgQYk3TR0AB1P3ztkWiR8AY6XjU/fO2h3KlAgAAR8Am+2RaHKwIR0AA+dsi0OVgR8AcXjU/fO2Rh3KmAgAAR8Alij1wo9cKR0AJJul41P30R8AXffO2RaHLh3KnAgAAR8Aej1wo9cKPRz/1cKPXCj1xR8AJWhysCDEnh3KoAgAAR8Abij1wo9cKR0ABtDlYEGJOR8ALvnbItDlYh3KpAgAAR8AfbItDlYEGRz/o9cKPXCj2R7//P3ztkWhzh3KqAgAAR8Agpul41P30Rz/QAAAAAAAAR8AA6XjU/fO2h3KrAgAAR8AdD1wo9cKPRz/yxJul41P4R7/lqfvnbItEh3KsAgAAR8AdtDlYEGJOR0AB87ZFocrBR7/hYEGJN0vHh3KtAgAAR8AfocrAgxJvRz/abpeNT987Rz/e6XjU/fO2h3KuAgAAR8AfTdLxqfvnR7/lBiTdLxqgRz/SDEm6XjU/h3KvAgAAR8Adcan752yLRz/kYk3S8an8Rz/2WhysCDEnh3KwAgAAR8AiwxJul41QRz/pN0vGp++eRz/mFHrhR64Uh3KxAgAAR8Ai4crAgxJvRz/9iTdLxqfwRz/uNT987ZFoh3KyAgAAR8Aj2p++dsi0Rz/j752yLQ5WR7/OVgQYk3S8h3KzAgAAR8AkFHrhR64UR7+RaHKwIMScRz/8m6XjU/fPh3K0AgAAR8AkZWBBiTdMR7/zbItDlYEGRz/6o9cKPXCkh3K1AgAAR8Ak3jU/fO2RRz/kQYk3S8aoR0AGysCDEm6Yh3K2AgAAR8AlwYk3S8aoRz+/fO2RaHKwR0AMyLQ5WBBih3K3AgAAR8AknCj1wo9cRz/6AAAAAAAAR0AHU/fO2RaHh3K4AgAAR8AXDEm6XjU/Rz/uyLQ5WBBiR7/l++dsi0OWh3K5AgAAR8AUFocrAgxKRz/9AgxJul41R7/Jul41P3zuh3K6AgAAR8AVPXCj1wo9R7/DEm6XjU/fR7/z87ZFocrBh3K7AgAAR8AX0vGp++dtR7/qj1wo9cKPR7/6BBiTdLxqh3K8AgAAR8APBiTdLxqgR7/aj1wo9cKPR7/1bItDlYEGh3K9AgAAR8ALFocrAgxKR7+srAgxJul5R7/btkWhysCDh3K+AgAAR8AMysCDEm6YR7//BiTdLxqgR7/364UeuFHsh3K/AgAAR8AQmp++dsi0R8ACbpeNT987R8AC3ztkWhysh3LAAgAAR8AAysCDEm6YR8ABwo9cKPXDR7/7LxqfvnbJh3LBAgAAR7/4dsi0OVgQR7/9KwIMSbpeR7/rbItDlYEGh3LCAgAAR7/+8an752yLR8AKXCj1wo9cR7/8TdLxqfvnh3LDAgAAR7/8DEm6XjU/R7/8AAAAAAAAR8AE9cKPXCj2h3LEAgAAR8AQWBBiTdLyR8AFgxJul41QR7/Qk3S8an76h3LFAgAAR8AOrAgxJul5R8AN987ZFocrR7/Wp++dsi0Oh3LGAgAAR8AM3S8an753R8ACSbpeNT99Rz/kUeuFHrhSh3LHAgAAR8AUrQ5WBBiTR8AEwIMSbpeNR7/GBBiTdLxqh3LIAgAAR8AKdLxqfvnbRz/WBBiTdLxqR8AEQYk3S8aoh3LJAgAAR8ACbpeNT987Rz/wrAgxJul5R8ADR64UeuFIh3LKAgAAR8APocrAgxJvRz/LxqfvnbItR8ANeuFHrhR7h3LLAgAAR8ATMi0OVgQZR7/WJN0vGp++R8AN41P3ztkXh3LMAgAAR8ALvGp++dsjRz/rQ5WBBiTdR8ATocrAgxJvh3LNAgAAR8AD/fO2RaHLRz/bQ5WBBiTdR8AUl41P3ztkh3LOAgAAR8ARrQ5WBBiTRz/h87ZFocrBR8AYQ5WBBiTdh3LPAgAAR8ASI9cKPXCkR7/gi0OVgQYlR8AYsCDEm6Xjh3LQAgAAR8AVkWhysCDFRz/wFHrhR64UR8AXan752yLRh3LRAgAAR8APT987ZFodRz/xiTdLxqfwR8AdGJN0vGp/h3LSAgAAR8AOZmZmZmZmR0AAYEGJN0vHR8AcqwIMSbpeh3LTAgAAR8AKZFocrAgxR0AC4UeuFHrhR8ATEGJN0vGqh3LUAgAAR8ACJul41P30R0AHS8an752yR8AUmJN0vGp/h3LVAgAAR8AROFHrhR64R0AIQYk3S8aoR8AQ64UeuFHsh3LWAgAAR8AUlocrAgxKR0AEbItDlYEGR8APU/fO2RaHh3LXAgAAR8AQ+dsi0OVgR0AR6n752yLRR8AQY1P3ztkXh3LYAgAAR8APeNT987ZGR0ATkWhysCDFR8AUOVgQYk3Th3LZAgAAR8AWe+dsi0OWR0AUO2RaHKwIR8AOCDEm6XjVh3LaAgAAR8AZYk3S8an8R0ASmZmZmZmaR8AR0/fO2RaHh3LbAgAAR8AXmp++dsi0R0AS9LxqfvnbR8AF/fO2RaHLh3LcAgAAR8AWvXCj1wo9R0AaUeuFHrhSR8AOnbItDlYEh3LdAgAAR8AazdLxqfvnR0Abm6XjU/fPR8AMxqfvnbIth3LeAgAAR8AUD1wo9cKPR0Ab9si0OVgQR8AImZmZmZmah3LfAgAAR8AVHbItDlYER0Ace+dsi0OWR8AUy8an752yh3LgAgAAR8ASnKwIMSbpR0AgZmZmZmZmR8AU/fO2RaHLh3LhAgAAR8AWTtkWhysCR0AZ2yLQ5WBCR8AY41P3ztkXh3LiAgAAR8AJtkWhysCDR0ATggxJul41R8AIdsi0OVgQh3LjAgAAR8AEHrhR64UfR0AXZ2yLQ5WBR8AJ9cKPXCj2h3LkAgAAR8AIpeNT987ZR0AQhR64UeuFR7//gQYk3S8bh3LlAgAAR8ANcrAgxJumR0AKl41P3ztkR7/8+dsi0OVgh3LmAgAAR8AAUeuFHrhSR0AR5WBBiTdMR7/vpeNT987Zh3LnAgAAR8ABtkWhysCDR0AWAAAAAAAAR7/k5WBBiTdMh3LoAgAAR8AA1P3ztkWiR0AMfO2RaHKwRz/NT987ZFodh3LpAgAAR8ADdsi0OVgQR0AEj1wo9cKPR7+0euFHrhR7h3LqAgAAR7/xul41P3zuR0AL3ztkWhysRz/leNT987ZGh3LrAgAAR8AIaHKwIMScR0AQdcKPXCj2Rz/0OVgQYk3Th3LsAgAAR8AFFHrhR64UR0AUKPXCj1wpRz/6m6XjU/fPh3LtAgAAR8AQAQYk3S8bR0ARYEGJN0vHRz/o9cKPXCj2h3LuAgAAR8AKeNT987ZGR0AJOVgQYk3TR0ADR64UeuFIh3LvAgAAR8AOGJN0vGp/R0AB6XjU/fO2R0AAMzMzMzMzh3LwAgAAR8AC52yLQ5WBR0AHQYk3S8aoR0AHJul41P30h3LxAgAAR8AQ1gQYk3S8R0AOSbpeNT99R0ALHKwIMSbph3LyAgAAR8AOO2RaHKwIR0AQrxqfvnbJR0AQ2yLQ5WBCh3LzAgAAR8AWG6XjU/fPR0APMSbpeNT+R0AKEGJN0vGqh3L0AgAAR8AYt0vGp++eR0ALXCj1wo9cR0ABysCDEm6Yh3L1AgAAR8AWrAgxJul5R0AHi0OVgQYlRz/3ysCDEm6Yh3L2AgAAR8AcsSbpeNT+R0AMR64UeuFIR0ABQ5WBBiTdh3L3AgAAR8AYztkWhysCR0ASEWhysCDFR0AQvXCj1wo9h3L4AgAAR8AW5WBBiTdMR0ATmJN0vGp/R0AT752yLQ5Wh3L5AgAAR8Acy8an752yR0ASe+dsi0OWR0AQZmZmZmZmh3L6AgAAR7/kzMzMzMzNR0ARxaHKwIMSR7/51wo9cKPXh3L7AgAARz/DMzMzMzMzR0AVXztkWhysR7/2FHrhR64Uh3L8AgAAR7/XCj1wo9cKR0ALgxJul41QR8ADbpeNT987h3L9AgAAR7/wo9cKPXCkR0AFnbItDlYER8AExqfvnbIth3L+AgAARz/uBBiTdLxqR0ALEGJN0vGqR8AI1wo9cKPXh3L/AgAARz/7si0OVgQZR0ALgxJul41QR8AC3ztkWhysh3IAAwAARz/xcKPXCj1xR0AApeNT987ZR8APLQ5WBBiTh3IBAwAARz+7peNT987ZRz/8IMSbpeNUR8AQ987ZFocrh3ICAwAARz/7ZFocrAgxR0ACPXCj1wo9R8ATFYEGJN0vh3IDAwAARz/7ul41P3zuRz/u+dsi0OVgR8AI41P3ztkXh3IEAwAARz/vGp++dsi0Rz/FgQYk3S8bR8AB64UeuFHsh3IFAwAAR7+0/fO2RaHLRz/WhysCDEm6R8ABCDEm6XjVh3IGAwAARz/5LxqfvnbJR7/r752yLQ5WR7/3987ZFocrh3IHAwAARz/vQ5WBBiTdR7/3gQYk3S8bR7/qfvnbItDlh3IIAwAAR0AHocrAgxJvR7/yEGJN0vGqR7/6HKwIMSbph3IJAwAAR0ALU/fO2RaHR7/+yLQ5WBBiR7/xCj1wo9cKh3IKAwAAR0AN1P3ztkWiR7/VT987ZFodR8AEAgxJul41h3ILAwAAR0ATJul41P30R7/gm6XjU/fPR8AE2RaHKwIMh3IMAwAAR0AI6XjU/fO2Rz/m8an752yLR8AJ3ztkWhysh3INAwAAR0ANtDlYEGJORz/1Q5WBBiTdR8APItDlYEGJh3IOAwAARz/xZFocrAgxR0ASUvGp++dtR8AQLxqfvnbJh3IPAwAAR0ABP3ztkWhzR0AUvXCj1wo9R8AQgQYk3S8bh3IQAwAARz+MrAgxJul5R0ATtkWhysCDR8AS+uFHrhR7h3IRAwAAR7/rGp++dsi0R0ARlocrAgxKR8ASlYEGJN0vh3ISAwAARz+fvnbItDlYR0AYOVgQYk3TR8AWsi0OVgQZh3ITAwAARz/q2RaHKwIMR0AXnKwIMSbpR8AZkm6XjU/fh3IUAwAAR7/06XjU/fO2R0AYd87ZFocrR8AZtT987ZFoh3IVAwAAR7/4j1wo9cKPR0AUffO2RaHLR8AbPnbItDlYh3IWAwAAR8AAtkWhysCDR0AZk3S8an76R8AW5FocrAgxh3IXAwAAR7/1dLxqfvnbR0AcbZFocrAhR8AeXCj1wo9ch3IYAwAAR8AC64UeuFHsR0AcuFHrhR64R8Af0euFHrhSh3IZAwAAR7/wcrAgxJumR0AgLItDlYEGR8Ac8rAgxJumh3IaAwAAR7/cvGp++dsjR0AavnbItDlYR8AheVgQYk3Th3IbAwAARz/iJN0vGp++R0AdN0vGp++eR8AiBBiTdLxqh3IcAwAAR7/qhysCDEm6R0AWjlYEGJN1R8Ai141P3ztkh3IdAwAAR7/RBiTdLxqgR0AVS8an752yR8AkYUeuFHrhh3IeAwAAR7/62RaHKwIMR0AUotDlYEGJR8AiWJN0vGp/h3IfAwAARz/RaHKwIMScR0AdhiTdLxqgR8ATx64UeuFIh3IgAwAARz/x1wo9cKPXR0AgWJN0vGp/R8AVY1P3ztkXh3IhAwAAR7/dsi0OVgQZR0AeeNT987ZGR8AO++dsi0OWh3IiAwAAR7/ySbpeNT99R0AbsCDEm6XjR8AMeuFHrhR7h3IjAwAAR7/W+dsi0OVgR0Ahu+dsi0OWR8AI++dsi0OWh3IkAwAAR7/iHKwIMSbpR0AjZN0vGp++R8AOZFocrAgxh3IlAwAAR7/2JN0vGp++R0AhxqfvnbItR7//xqfvnbIth3ImAwAAR7/0m6XjU/fPR0Af2RaHKwIMR7/2tDlYEGJOh3InAwAAR7/yk3S8an76R0AjdDlYEGJOR7/1O2RaHKwIh3IoAwAAR8AGiTdLxqfwR0AiDdLxqfvnR8AD1wo9cKPXh3IpAwAAR8AHi0OVgQYlR0AkBBiTdLxqR8AHeuFHrhR7h3IqAwAAR8AIEGJN0vGqR0AgjMzMzMzNR8AJ5WBBiTdMh3IrAwAAR8AOul41P3zuR0Ahul41P3zuR7/2AAAAAAAAh3IsAwAAR8AMvnbItDlYR0Agcan752yLR7/W+dsi0OVgh3ItAwAAR8AT/fO2RaHLR0Ai4k3S8an8R7/5Cj1wo9cKh3IuAwAAR8AW0vGp++dtR0AivfO2RaHLR7/rfO2RaHKwh3IvAwAAR8AUrhR64UeuR0Aj49cKPXCkR8ADXjU/fO2Rh3IwAwAARz/whysCDEm6R0AiH752yLQ5R8AEbpeNT987h3IxAwAARz/5nbItDlYER0AkSLQ5WBBiR8AFaHKwIMSch3IyAwAARz/5kWhysCDFR0AgD987ZFodR7//Em6XjU/fh3IzAwAARz/xocrAgxJvR0AclYEGJN0vR7/9ul41P3zuh3I0AwAAR0AHi0OVgQYlR0AgTlYEGJN1R7/2DEm6XjU/h3I1AwAAR0AHo9cKPXCkR0Ah++dsi0OWR7/l0vGp++dth3I2AwAAR0AKwIMSbpeNR0AbhiTdLxqgR7/j3ztkWhysh3I3AwAAR0AHCDEm6XjVR0AYHbItDlYER7/x41P3ztkXh3I4AwAAR0ARsSbpeNT+R0AbEWhysCDFR7/mwIMSbpeNh3I5AwAAR0AH752yLQ5WR0AbSsCDEm6YRz/sMSbpeNT+h3I6AwAAR0AMdsi0OVgQR0Aean752yLRRz/2RaHKwIMSh3I7AwAARz/4JN0vGp++R0AcHrhR64UfRz/zQ5WBBiTdh3I8AwAARz/tWBBiTdLyR0AY/O2RaHKwRz/nlYEGJN0vh3I9AwAARz/y5WBBiTdMR0AgAAAAAAAARz/qsCDEm6Xjh3I+AwAARz/1ztkWhysCR0Ab/O2RaHKwR0ACQYk3S8aoh3I/AwAAR0ALj1wo9cKPR0AV4UeuFHrhRz/23S8an753h3JAAwAAR0AKBBiTdLxqR0AVszMzMzMzR0AEAAAAAAAAh3JBAwAAR0ASDU/fO2RaR0AVXjU/fO2RRz/0FHrhR64Uh3JCAwAAR0AHMSbpeNT+R0ASqwIMSbpeRz/tul41P3zuh3JDAwAAR0APj1wo9cKPR0Ag5eNT987ZR8AD2yLQ5WBCh3JEAwAAR0ATOl41P3zuR0AinztkWhysR8ACmZmZmZmah3JFAwAAR0AOnbItDlYER0AfCTdLxqfwR8AM2RaHKwIMh3JGAwAAR0AI2RaHKwIMR0AcLQ5WBBiTR8ANmZmZmZmah3JHAwAAR0AS52yLQ5WBR0Af9si0OVgQR8AS7ItDlYEGh3JIAwAAR0AW/fO2RaHLR0AfKfvnbItER8ARoMSbpeNUh3JJAwAAR0ARgAAAAAAAR0AcIcrAgxJvR8AXc7ZFocrBh3JKAwAAR0AQ987ZFocrR0AYMi0OVgQZR8AVtkWhysCDh3JLAwAAR0ALcrAgxJumR0AdXS8an753R8AZPnbItDlYh3JMAwAAR0AVuFHrhR64R0AbyLQ5WBBiR8AbztkWhysCh3JNAwAAR0AWKfvnbItER0AfrxqfvnbJR8AdtT987ZFoh3JOAwAAR0AZhiTdLxqgR0AaotDlYEGJR8AaAxJul41Qh3JPAwAAR0AT41P3ztkXR0AW41P3ztkXR8AgZWBBiTdMh3JQAwAAR0AUMCDEm6XjR0AQwo9cKPXDR8Ac6HKwIMSch3JRAwAAR0AYI9cKPXCkR0AQXjU/fO2RR8AbHKwIMSbph3JSAwAAR0ARKwIMSbpeR0AQ5FocrAgxR8AZvnbItDlYh3JTAwAAR0ATa4UeuFHsR0AKsi0OVgQZR8AfgQYk3S8bh3JUAwAAR0ASjU/fO2RaR0Ai3rhR64UfR8AU3jU/fO2Rh3JVAwAAR0AWnKwIMSbpR0AkJN0vGp++R8AV9Lxqfvnbh3JWAwAAR0ALaHKwIMScR0Aj7hR64UeuR8AVR64UeuFIh3JXAwAAR0AE1P3ztkWiR0Ai0WhysCDFR8AUUOVgQYk3h3JYAwAAR0AJ7ZFocrAhR0AmrItDlYEGR8AXKfvnbItEh3JZAwAAR0AO7ZFocrAhR0Am8KPXCj1xR8AarQ5WBBiTh3JaAwAARz/8fvnbItDlR0AnKPXCj1wpR8AYybpeNT99h3JbAwAARz/yNT987ZFoR0Amqn752yLRR8AVaHKwIMSch3JcAwAARz/6dsi0OVgQR0ApRaHKwIMSR8AZuFHrhR64h3JdAwAARz/1YEGJN0vHR0AlfnbItDlYR8AdsCDEm6Xjh3JeAwAARz/4BBiTdLxqR0AjY9cKPXCkR8Ac2hysCDEnh3JfAwAARz/RaHKwIMScR0Al0GJN0vGqR8AeY1P3ztkXh3JgAwAAR0AA41P3ztkXR0AmPfO2RaHLR8AhX752yLQ5h3JhAwAARz/9vnbItDlYR0AoRqfvnbItR8Ah9kWhysCDh3JiAwAAR0AJaHKwIMScR0AmIcrAgxJvR8Ag90vGp++eh3JjAwAARz/9AgxJul41R0AkV41P3ztkR8Ajp2yLQ5WBh3JkAwAAR0AADlYEGJN1R0AiS8an752yR8Ai/XCj1wo9h3JlAwAARz/oeuFHrhR7R0AkhJul41P4R8AkO+dsi0OWh3JmAwAAR0AFlYEGJN0vR0Ak9kWhysCDR8Al/nbItDlYh3JnAwAAR0AFIMSbpeNUR0Aje2RaHKwIR8AnXCj1wo9ch3JoAwAAR0ANT987ZFodR0AlJeNT987ZR8AlWyLQ5WBCh3JpAwAAR0ADVgQYk3S8R0AmtcKPXCj2R8Am1P3ztkWih3JqAwAAR0ANrAgxJul5R0AovXCj1wo9R8ATHKwIMSbph3JrAwAAR0AQtkWhysCDR0Aq3jU/fO2RR8AUrhR64Ueuh3JsAwAAR0AM7ZFocrAhR0AoJ2yLQ5WBR8AL6XjU/fO2h3JtAwAAR0AJfvnbItDlR0AmaHKwIMScR8AJgxJul41Qh3JuAwAAR0AQmZmZmZmaR0Ap/O2RaHKwR8AD1P3ztkWih3JvAwAAR0ANp++dsi0OR0Ar9LxqfvnbR8AFCj1wo9cKh3JwAwAAR0AOtkWhysCDR0ApBysCDEm6R7/w1P3ztkWih3JxAwAAR0ANS8an752yR0Am4crAgxJvR7/xcKPXCj1xh3JyAwAAR0AS7ItDlYEGR0ApWhysCDEnR7/ceuFHrhR7h3JzAwAAR0AFOVgQYk3TR0AqVwo9cKPXR7/UGJN0vGp/h3J0AwAAR0AELxqfvnbJR0ApTlYEGJN1Rz/kUeuFHrhSh3J1AwAAR0AH0OVgQYk3R0AtRqfvnbItR798rAgxJul5h3J2AwAAR0APan752yLRR0AtZmZmZmZmRz/g5WBBiTdMh3J3AwAAR0ABhysCDEm6R0AuHztkWhysRz/jztkWhysCh3J4AwAAR0AIWhysCDEnR0Aua4UeuFHsR7/t0vGp++dth3J5AwAARz/1S8an752yR0AqLpeNT987R7/xQ5WBBiTdh3J6AwAARz/2sCDEm6XjR0ArMi0OVgQZR8AAUeuFHrhSh3J7AwAARz/hWBBiTdLyR0ArIMSbpeNUR7/ffO2RaHKwh3J8AwAARz/xGp++dsi0R0AoGRaHKwIMR7/z3ztkWhysh3J9AwAAR0AWn752yLQ5R0AqPXCj1wo9R8AFZFocrAgxh3J+AwAAR0AYu2RaHKwIR0AsczMzMzMzR8AF3S8an753h3J/AwAAR0AZWhysCDEnR0An+2RaHKwIR8AGZmZmZmZmh3KAAwAAR0AXaXjU/fO2R0AmMzMzMzMzR8AFzMzMzMzNh3KBAwAAR0AfIcrAgxJvR0An87ZFocrBR8AIfO2RaHKwh3KCAwAAR0AgkvGp++dtR0Ao/3ztkWhzR8AB++dsi0OWh3KDAwAAR0AgibpeNT99R0AlFP3ztkWiR8AIxJul41P4h3KEAwAAR0AdzMzMzMzNR0Aj1P3ztkWiR8ALj1wo9cKPh3KFAwAAR0AiHjU/fO2RR0Ak8i0OVgQZR8AOysCDEm6Yh3KGAwAAR0AhbZFocrAhR0AkDlYEGJN1R7/787ZFocrBh3KHAwAAR0AkJ++dsi0OR0AkH752yLQ5R7/2UeuFHrhSh3KIAwAAR0AlmyLQ5WBCR0Ak5ul41P30R8AAxqfvnbIth3KJAwAAR0AlCDEm6XjVR0AjNDlYEGJOR7/AAAAAAAAAh3KKAwAAR0AnIMSbpeNUR0AjSbpeNT99Rz/BR64UeuFIh3KLAwAAR0AjJ2yLQ5WBR0AiM7ZFocrBRz/pocrAgxJvh3KMAwAAR0Ajz1wo9cKPR0AhgQYk3S8bRz/8SbpeNT99h3KNAwAAR0AgawIMSbpeR0AiHztkWhysRz/dP3ztkWhzh3KOAwAAR0Ad752yLQ5WR0AhXztkWhysRz/yo9cKPXCkh3KPAwAAR0AfItDlYEGJR0AjDdLxqfvnR7/qDEm6XjU/h3KQAwAAR0Aa9LxqfvnbR0AjAQYk3S8bR7/w/fO2RaHLh3KRAwAAR0Agd0vGp++eR0ApN87ZFocrR8ARaXjU/fO2h3KSAwAAR0AiocrAgxJvR0AqXS8an753R8ARyLQ5WBBih3KTAwAAR0AdpeNT987ZR0Ao9kWhysCDR8AVc7ZFocrBh3KUAwAAR0AaKfvnbItER0An8i0OVgQZR8AU987ZFocrh3KVAwAAR0Ae2yLQ5WBCR0AqCsCDEm6YR8AarAgxJul5h3KWAwAAR0Ahcan752yLR0ApdkWhysCDR8Ab2hysCDEnh3KXAwAAR0Aa2hysCDEnR0AoysCDEm6YR8AefO2RaHKwh3KYAwAAR0AcMCDEm6XjR0Amv3ztkWhzR8AfR64UeuFIh3KZAwAAR0AXHbItDlYER0Aopul41P30R8AcUvGp++dth3KaAwAAR0AZ4k3S8an8R0AqSDEm6XjVR8Ah5WBBiTdMh3KbAwAAR0AZggxJul41R0AsaXjU/fO2R8AhgIMSbpeNh3KcAwAAR0AdS8an752yR0Ap987ZFocrR8AjOFHrhR64h3KdAwAAR0AUybpeNT99R0ApXjU/fO2RR8AjSbpeNT99h3KeAwAAR0AUlHrhR64UR0AnE/fO2RaHR8AkRaHKwIMSh3KfAwAAR0AQ5FocrAgxR0Aq9cKPXCj2R8AjYk3S8an8h3KgAwAAR0AefO2RaHKwR0AtGRaHKwIMR8Aan752yLQ5h3KhAwAAR0Ag2ZmZmZmaR0AudkWhysCDR8AdLxqfvnbJh3KiAwAAR0AakWhysCDFR0AuKfvnbItER8AXwYk3S8aoh3KjAwAAR0AYGZmZmZmaR0As9cKPXCj2R8AVnKwIMSbph3KkAwAAR0AZm6XjU/fPR0Awh64UeuFIR8AXtT987ZFoh3KlAwAAR0Aa+NT987ZGR0Aw7tkWhysCR8AbhBiTdLxqh3KmAwAAR0ATmZmZmZmaR0Awx64UeuFIR8AXS8an752yh3KnAwAAR0ASGp++dsi0R0AwU/fO2RaHR8ATnrhR64Ufh3KoAwAAR0AS4k3S8an8R0Ax2hysCDEnR8AXItDlYEGJh3KpAwAAR0AQlYEGJN0vR0AwLxqfvnbJR8AcDlYEGJN1h3KqAwAAR0ASLQ5WBBiTR0AwnCj1wo9cR8AfvXCj1wo9h3KrAwAAR0ARNkWhysCDR0AuN87ZFocrR8AcI9cKPXCkh3KsAwAAR0AFP3ztkWhzR0AwczMzMzMzR8AbxaHKwIMSh3KtAwAAR0ACYEGJN0vHR0AwOl41P3zuR8AXv3ztkWhzh3KuAwAAR0ADwIMSbpeNR0AxgAAAAAAAR8AcqPXCj1wph3KvAwAARz/+crAgxJumR0AvI9cKPXCkR8AfxaHKwIMSh3KwAwAARz//gQYk3S8bR0AtD987ZFodR8Aec7ZFocrBh3KxAwAARz/rO2RaHKwIR0AvuuFHrhR7R8Af0OVgQYk3h3KyAwAAR0ADtDlYEGJOR0AvVHrhR64UR8AirItDlYEGh3KzAwAAR0AFSbpeNT99R0AwoQYk3S8bR8AjIMSbpeNUh3K0AwAARz/8zMzMzMzNR0AulP3ztkWiR8Aj/3ztkWhzh3K1AwAAR0AKlYEGJN0vR0AuPGp++dsjR8Aiyj1wo9cKh3K2AwAAR0Ackm6XjU/fR0AxSn752yLRR8ATUeuFHrhSh3K3AwAAR0Ae3S8an753R0AyV0vGp++eR8AUYUeuFHrhh3K4AwAAR0AcmZmZmZmaR0AwxeNT987ZR8AM5WBBiTdMh3K5AwAAR0AaqfvnbItER0AvztkWhysCR8ALYk3S8an8h3K6AwAAR0AfhysCDEm6R0AxbU/fO2RaR8AEMSbpeNT+h3K7AwAAR0AfTtkWhysCR0AygtDlYEGJR8AFHKwIMSbph3K8AwAAR0AdTtkWhysCR0AxBysCDEm6R7/ydsi0OVgQh3K9AwAAR0AfXztkWhysR0AxmZmZmZmaR7/YUeuFHrhSh3K+AwAAR0AZDEm6XjU/R0AxQtDlYEGJR7/x2yLQ5WBCh3K/AwAAR0AeDU/fO2RaR0AvTEm6XjU/R7/s/fO2RaHLh3LAAwAAR0AcQIMSbpeNR0AuSbpeNT99R7/5rhR64Ueuh3LBAwAAR0AipeNT987ZR0Aw/S8an753R8AFXCj1wo9ch3LCAwAAR0AjL52yLQ5WR0Av7xqfvnbJR8AKUeuFHrhSh3LDAwAAR0AkhR64UeuFR0AxwUeuFHrhR8ABCDEm6XjVh3LEAwAAR0AkA5WBBiTdR0Ayk/fO2RaHR7/5ocrAgxJvh3LFAwAAR0AnWp++dsi0R0AxcKPXCj1xR8ACSbpeNT99h3LGAwAAR0AnjEm6XjU/R0AwaHKwIMScR8AEysCDEm6Yh3LHAwAAR0AomJN0vGp/R0AyWVgQYk3TR8AK2RaHKwIMh3LIAwAAR0An987ZFocrR0AzXvnbItDlR8AJItDlYEGJh3LJAwAAR0AqxaHKwIMSR0AyTQ5WBBiTR8AKLxqfvnbJh3LKAwAAR0Anz987ZFodR0AyBR64UeuFR8ATR64UeuFIh3LLAwAAR0AltDlYEGJOR0AxwIMSbpeNR8ATc7ZFocrBh3LMAwAAR0AoGJN0vGp/R0Ay7AgxJul5R8AVqPXCj1wph3LNAwAAR0AphysCDEm6R0Aw45WBBiTdR8AV0OVgQYk3h3LOAwAAR0ApibpeNT99R0AxB++dsi0OR8AaI9cKPXCkh3LPAwAAR0Ark/fO2RaHR0Aw+2RaHKwIR8AUYUeuFHrhh3LQAwAAR0Aogo9cKPXDR0Au7ZFocrAhR8AUnbItDlYEh3LRAwAAR0Ap6HKwIMScR0Ate2RaHKwIR8AWTtkWhysCh3LSAwAAR0AoczMzMzMzR0AuoEGJN0vHR8AQT987ZFodh3LTAwAAR0AlxJul41P4R0AubxqfvnbJR8AW2RaHKwIMh3LUAwAAR0AlKwIMSbpeR0AsjMzMzMzNR8AV7peNT987h3LVAwAAR0AlwgxJul41R0AurpeNT987R8Aa3Cj1wo9ch3LWAwAAR0Akc7ZFocrBR0Avudsi0OVgR8AVKfvnbItEh3LXAwAAR0Ao3ztkWhysR0AxlkWhysCDR7/vjU/fO2Rah3LYAwAAR0An8SbpeNT+R0AyOJN0vGp/R7+mBBiTdLxqh3LZAwAAR0ArNcKPXCj2R0Aw+VgQYk3TR7/u2RaHKwIMh3LaAwAAR0Ar1P3ztkWiR0Awe+dsi0OWR7/8dsi0OVgQh3LbAwAAR0As+VgQYk3TR0Aw/KwIMSbpRz/IEGJN0vGqh3LcAwAAR0Ary8an752yR0Aw3jU/fO2RRz/xkWhysCDFh3LdAwAAR0Au8zMzMzMzR0AvpmZmZmZmRz+xJul41P30h3LeAwAAR0AwLAgxJul5R0AwCTdLxqfwR7/n752yLQ5Wh3LfAwAAR0AwC8an752yR0AvfGp++dsjRz/v1wo9cKPXh3LgAwAAR0AtR64UeuFIR0AsgYk3S8aoR7/RN0vGp++eh3LhAwAAR0AsmJN0vGp/R0AtDdLxqfvnR7/4m6XjU/fPh3LiAwAAR0Auel41P3zuR0AyT52yLQ5WRz/Ol41P3ztkh3LjAwAAR0AulP3ztkWiR0AzCHKwIMScR7/oOVgQYk3Th3LkAwAAR0AvpFocrAgxR0Aym2RaHKwIRz/2RaHKwIMSh3LlAwAAR0AvgxJul41QR0Ax9wo9cKPXR0ABS8an752yh3LmAwAAR0AwnO2RaHKwR0Az0euFHrhSRz/5dLxqfvnbh3LnAwAAR0AwkCDEm6XjR0A0c7ZFocrBRz/mj1wo9cKPh3LoAwAAR0AwHztkWhysR0A0myLQ5WBCR0AGhR64UeuFh3LpAwAAR0AwrMzMzMzNR0A1i0OVgQYlR0AG64UeuFHsh3LqAwAAR0AuIcrAgxJvR0A01T987ZFoR0AFcKPXCj1xh3LrAwAAZShHQDBPGp++dslHQDPcKPXCj1xHQBCUeuFHrhSHcuwDAABHQC9ul41P3ztHQDLxqfvnbItHQBCIMSbpeNWHcu0DAABHQDFcKPXCj1xHQDOZFocrAgxHQBEQYk3S8aqHcu4DAABHQC/EGJN0vGpHQDS2hysCDEpHQBVQ5WBBiTeHcu8DAABHQDAn752yLQ5HQDQyLQ5WBBlHQBj++dsi0OWHcvADAABHQDBqfvnbItFHQDWqPXCj1wpHQBUm6XjU/fSHcvEDAABHQCzeNT987ZFHQDT3jU/fO2RHQBVT987ZFoeHcvIDAABHQCvP3ztkWh1HQDSU/fO2RaJHQBJDlYEGJN2HcvMDAABHQCuQYk3S8apHQDWqwIMSbphHQBkEGJN0vGqHcvQDAABHQCzItDlYEGJHQDY2hysCDEpHQB0crAgxJumHcvUDAABHQC7Gp++dsi1HQDYcrAgxJulHQB2DEm6XjVCHcvYDAABHQCu8an752yNHQDa8an752yNHQB/U/fO2RaKHcvcDAABHQCj8an752yNHQDXRqfvnbItHQBiQYk3S8aqHcvgDAABHQCgDEm6XjVBHQDVrAgxJul5HQBVvnbItDlaHcvkDAABHQCf5WBBiTdNHQDZY1P3ztkZHQBtT987ZFoeHcvoDAABHQDIMCDEm6XlHQDNfO2RaHKxHP/y8an752yOHcvsDAABHQDLztkWhysFHQDQ4k3S8an9HP/0CDEm6XjWHcvwDAABHQDI5mZmZmZpHQDIk3S8an75HP/8/fO2RaHOHcv0DAABlVQZhY3RpdmVy/gMAAEsAdUsBfXL/AwAAKEsAXXIABAAAKEe/6WhysCDEnEdANtnbItDlYEfAEggxJul41YdyAQQAAEe/8/O2RaHKwUdANfS8an7520fAEml41P3ztodyAgQAAEe/9NkWhysCDEdAN8ZmZmZmZkfADA5WBBiTdYdyAwQAAEfAAxysCDEm6UdAN7Gp++dsi0fAC7hR64UeuIdyBAQAAEe/52yLQ5WBBkdAN28an752yUfAASTdLxqfvodyBQQAAEc/2k3S8an750dANvmZmZmZmkfAAE3S8an754dyBgQAAEe/8H752yLQ5UdAOMwIMSbpeUfADiTdLxqfvodyBwQAAEe/+HKwIMSbpkdAN6OVgQYk3Ue/8aHKwIMSb4dyCAQAAEfAA5FocrAgxUdAOAan752yLUe/88rAgxJumIdyCQQAAEe/8gQYk3S8akdAN0m6XjU/fUc/0KPXCj1wpIdyCgQAAEe/xysCDEm6XkdAN8ZmZmZmZkc/3752yLQ5WIdyCwQAAEfAAZFocrAgxUdAN72yLQ5WBEc/9DEm6XjU/odyDAQAAEfAA4tDlYEGJUdAOMhysCDEnEc/8OVgQYk3TIdyDQQAAEfACLxqfvnbI0dANyPXCj1wpEc/8bItDlYEGYdyDgQAAEe//EGJN0vGqEdAN6CDEm6XjUdABcSbpeNT+IdyDwQAAEe/+AAAAAAAAEdANpeNT987ZEdAB3ztkWhysIdyEAQAAEe/7GJN0vGp/EdAOEDEm6XjVEdABwo9cKPXCodyEQQAAEfABudsi0OVgUdAOA2RaHKwIUdADWyLQ5WBBodyEgQAAEfABUOVgQYk3UdAOQm6XjU/fUdAEan752yLRIdyEwQAAEfAD2ZmZmZmZkdAN2WhysCDEkdADZFocrAgxYdyFAQAAEe/7k3S8an750dANcTdLxqfvkc/1Em6XjU/fYdyFQQAAEe/+dcKPXCj10dANQhysCDEnEe/2o9cKPXCj4dyFgQAAEe/pYEGJN0vG0dANUyLQ5WBBkc/8qfvnbItDodyFwQAAEc/3eNT987ZF0dANe4UeuFHrkc//EGJN0vGqIdyGAQAAEc/0GJN0vGp/EdAM9752yLQ5Uc/8/O2RaHKwYdyGQQAAEe/2fvnbItDlkdAM1S8an7520c/4i0OVgQYk4dyGgQAAEc/+2RaHKwIMUdAM6GJN0vGqEc/6lYEGJN0vIdyGwQAAEdAAvfO2RaHK0dANBwo9cKPXEc/+Mi0OVgQYodyHAQAAEc//peNT987ZEdAMo8an752yUc/6l41P3ztkYdyHQQAAEdAACj1wo9cKUdANDN0vGp++ke/4eNT987ZF4dyHgQAAEc/9dLxqfvnbUdAM7ztkWhysEe/9LxqfvnbI4dyHwQAAEc//VgQYk3S8kdANUXjU/fO2Ue/4Yk3S8an8IdyIAQAAEdAC6fvnbItDkdAM/rhR64Ue0e/7si0OVgQYodyIQQAAEdAEHbItDlYEEdANFP3ztkWh0e/xT987ZFoc4dyIgQAAEdADQIMSbpeNUdAMurAgxJumEe/8ij1wo9cKYdyIwQAAEdADfXCj1wo9kdANMPXCj1wpEfAAd0vGp++d4dyJAQAAEdACEOVgQYk3UdANHZFocrAg0fACAIMSbpeNYdyJQQAAEdADNT987ZFokdANdR64UeuFEfAAD1wo9cKPYdyJgQAAEdAFIxJul41P0dANIk3S8an8EfABeFHrhR64YdyJwQAAEdAFQo9cKPXCkdAM48an752yUfAB6n752yLRIdyKAQAAEdAFzdLxqfvnkdANM6XjU/fO0fAADEm6XjU/odyKQQAAEdAFSn752yLREdANRbItDlYEEfADItDlYEGJYdyKgQAAEc/mJN0vGp++kdAM1vnbItDlkdABUGJN0vGqIdyKwQAAEc/6KPXCj1wpEdAM64UeuFHrkdADJmZmZmZmodyLAQAAEe/8C0OVgQYk0dAMo2RaHKwIUdABnS8an7524dyLQQAAEe/+WhysCDEnEdAMlT987ZFokdAABJul41P34dyLgQAAEe/9dsi0OVgQkdAMfDlYEGJN0dAEFT987ZFoodyLwQAAEe/4uFHrhR64UdAMiIMSbpeNUdAE0m6XjU/fYdyMAQAAEfABedsi0OVgUdAMnbItDlYEEdAEm2RaHKwIYdyMQQAAEfADAxJul41P0dAMjfO2RaHK0dADwAAAAAAAIdyMgQAAEfACNDlYEGJN0dAMczMzMzMzUdAF8i0OVgQYodyMwQAAEfACYk3S8an8EdAMLjU/fO2RkdAFz987ZFoc4dyNAQAAEfAAqfvnbItDkdAMgOVgQYk3UdAGsCDEm6XjYdyNQQAAEfAEDtkWhysCEdAMjFocrAgxUdAGTAgxJul44dyNgQAAEfABZeNT987ZEdAM/3ztkWhy0dAEx2yLQ5WBIdyNwQAAEfABItDlYEGJUdANHkWhysCDEdADnjU/fO2RodyOAQAAEfADRqfvnbItEdANFbItDlYEEdAFNocrAgxJ4dyOQQAAEe//fvnbItDlkdANEYk3S8aoEdAFb987ZFoc4dyOgQAAEe/9wIMSbpeNUdAMHT987ZFokdADjU/fO2RaIdyOwQAAEfAAFP3ztkWh0dAMBJul41P30dABj1wo9cKPYdyPAQAAEe/6k3S8an750dAL0CDEm6XjUdAEmhysCDEnIdyPQQAAEe/187ZFocrAkdAL/KwIMSbpkdAFcSbpeNT+IdyPgQAAEe/6EGJN0vGqEdALGLQ5WBBiUdAEUi0OVgQYodyPwQAAEe/7GJN0vGp/EdALBP3ztkWh0dACf3ztkWhy4dyQAQAAEc/48an752yLUdAKzItDlYEGUdAEwIMSbpeNYdyQQQAAEc/541P3ztkWkdAK3ZFocrAg0dAF07ZFocrAodyQgQAAEc/5kWhysCDEkdAKDMzMzMzM0dAEbAgxJul44dyQwQAAEe/s/fO2RaHK0dAJx++dsi0OUdAE941P3ztkYdyRAQAAEc/4hysCDEm6UdAJ+XjU/fO2UdACszMzMzMzYdyRQQAAEc/+rhR64UeuEdAJ2yLQ5WBBkdAEuVgQYk3TIdyRgQAAEc//DU/fO2RaEdALK8an752yUdAECXjU/fO2YdyRwQAAEdABbpeNT987kdAK8CDEm6XjUdAESPXCj1wpIdySAQAAEc/+crAgxJumEdALJmZmZmZmkdAB6XjU/fO2YdySQQAAEc//I9cKPXCj0dALsSbpeNT+EdAEWyLQ5WBBodySgQAAEe//k3S8an750dAKwOVgQYk3UdAFD52yLQ5WIdySwQAAEe//pN0vGp++kdAKuFHrhR64UdAGSXjU/fO2YdyTAQAAEfABs7ZFocrAkdAKgYk3S8aoEdAES4UeuFHrodyTQQAAEfABisCDEm6XkdAKiuFHrhR7EdAClgQYk3S8odyTgQAAEfAEDEm6XjU/kdAKMYk3S8aoEdAE2RaHKwIMYdyTwQAAEfAEF0vGp++d0dAKTO2RaHKwUdAF6n752yLRIdyUAQAAEfAFS0OVgQYk0dAKflYEGJN00dAELhR64UeuIdyUQQAAEfAFP752yLQ5UdAKYUeuFHrhUdACOuFHrhR7IdyUgQAAEfAGLAgxJul40dAKPtkWhysCEdAEl41P3ztkYdyUwQAAEfAFeuFHrhR7EdALQSbpeNT+EdAEVkWhysCDIdyVAQAAEfAElHrhR64UkdALgcrAgxJukdAD++dsi0OVodyVQQAAEfAGpiTdLxqf0dALe8an752yUdAC8KPXCj1w4dyVgQAAEfAGdLxqfvnbUdALW6XjU/fO0dAA2yLQ5WBBodyVwQAAEfAGw1P3ztkWkdAMAzMzMzMzUdADHCj1wo9cYdyWAQAAEfAHkeuFHrhSEdALPZFocrAg0dADl41P3ztkYdyWQQAAEfAFvCj1wo9cUdALcxJul41P0dAFzAgxJul44dyWgQAAEfAF7ItDlYEGUdAL/ItDlYEGUdAF22RaHKwIYdyWwQAAEfAE2+dsi0OVkdALVLxqfvnbUdAGZmZmZmZmodyXAQAAEfAGmdsi0OVgUdALLhR64UeuEdAGLlYEGJN04dyXQQAAEfAEEGJN0vGqEdAJb52yLQ5WEdAEq4UeuFHrodyXgQAAEfAEOVgQYk3TEdAJLhR64UeuEdADHztkWhysIdyXwQAAEfAD03S8an750dAJFR64UeuFEdAFx2yLQ5WBIdyYAQAAEfADcKPXCj1w0dAJUeuFHrhSEdAGpJul41P34dyYQQAAEfAECTdLxqfvkdAIWn752yLREdAF0WhysCDEodyYgQAAEfAEQMSbpeNUEdAIKLQ5WBBiUdAE0zMzMzMzYdyYwQAAEfABgxJul41P0dAIB++dsi0OUdAGW2RaHKwIYdyZAQAAEfAA2RaHKwIMUdAITjU/fO2RkdAHPS8an7524dyZQQAAEfAB+FHrhR64UdAHCfvnbItDkdAGpysCDEm6YdyZgQAAEe/+mp++dsi0UdAIAvGp++dskdAFW2RaHKwIYdyZwQAAEe/9Em6XjU/fUdAIgSbpeNT+EdAEhJul41P34dyaAQAAEe/6N0vGp++d0dAG6j1wo9cKUdAFESbpeNT+IdyaQQAAEe/5R64UeuFH0dAFmdsi0OVgUdAFkSbpeNT+IdyagQAAEc/uJN0vGp++kdAHVYEGJN0vEdAEBeNT987ZIdyawQAAEe/ztkWhysCDEdAIUAAAAAAAEdADcrAgxJumIdybAQAAEe/+7ZFocrAg0dAI/jU/fO2RkdAEep++dsi0YdybQQAAEe/9QIMSbpeNUdAFQYk3S8aoEdAGWuFHrhR7IdybgQAAEc/1KwIMSbpeUdAEvO2RaHKwUdAFAtDlYEGJYdybwQAAEc/8RqfvnbItEdAGep++dsi0UdAC6wIMSbpeYdycAQAAEc/xul41P3ztkdAInQ5WBBiTkdACC8an752yYdycQQAAEc/2xJul41P30dADdT987ZFokdAFYk3S8an8IdycgQAAEc/8sCDEm6XjUdAFMCDEm6XjUdAD6PXCj1wpIdycwQAAEc/+1P3ztkWh0dAG0euFHrhSEdABUOVgQYk3YdydAQAAEc//l41P3ztkUdAEgk3S8an8EdADD1wo9cKPYdydQQAAEfAFLpeNT987kdAIL987ZFoc0dAGwcrAgxJuodydgQAAEfAFT987ZFoc0dAIfbItDlYEEdAH0GJN0vGqIdydwQAAEfAGAcrAgxJukdAHZ++dsi0OUdAGYxJul41P4dyeAQAAEfAF4k3S8an8EdAG8GJN0vGqEdAFgAAAAAAAIdyeQQAAEfAHGyLQ5WBBkdAG+NT987ZF0dAHPfO2RaHK4dyegQAAEfAG+RaHKwIMUdAHYMSbpeNUEdAIHvnbItDlodyewQAAEfAIO4UeuFHrkdAHbhR64UeuEdAGsKPXCj1w4dyfAQAAEfAInS8an7520dAGsan752yLUdAG83S8an754dyfQQAAEfAIMSbpeNT+EdAHjQ5WBBiTkdAFRN0vGp++odyfgQAAEfAIgzMzMzMzUdAIGp++dsi0UdAE++dsi0OVodyfwQAAEfAIbQ5WBBiTkdAIYcrAgxJukdAHReNT987ZIdygAQAAEfAIDEm6XjU/kdAIwUeuFHrhUdAHBN0vGp++odygQQAAEfAIdmZmZmZmkdAIVul41P3z0dAILhR64UeuIdyggQAAEfAI6HKwIMSb0dAIiVgQYk3TEdAG33ztkWhy4dygwQAAEfAHHjU/fO2RkdAFdwo9cKPXEdAHU3S8an754dyhAQAAEfAG5FocrAgxUdAExaHKwIMSkdAGVkWhysCDIdyhQQAAEfAHZqfvnbItEdAE9DlYEGJN0dAIQcrAgxJuodyhgQAAEfAHlwo9cKPXEdAFkSbpeNT+EdAIpaHKwIMSodyhwQAAEfAHbZFocrAg0dADBiTdLxqf0dAIXZFocrAg4dyiAQAAEfAGgIMSbpeNUdACLpeNT987kdAIKyLQ5WBBodyiQQAAEfAHhBiTdLxqkdACcSbpeNT+EdAJHhR64UeuIdyigQAAEfAGt0vGp++d0dADi8an752yUdAJXU/fO2RaIdyiwQAAEfAIO4UeuFHrkdADONT987ZF0dAJTZFocrAg4dyjAQAAEfAHZul41P3z0c/+5mZmZmZmkdAJUOVgQYk3YdyjQQAAEfAHUzMzMzMzUc/+otDlYEGJUdAJ28an752yYdyjgQAAEfAIJ41P3ztkUc/80euFHrhSEdAJKRaHKwIMYdyjwQAAEfAGMCDEm6XjUc/8EGJN0vGqEdAI/752yLQ5YdykAQAAEfAGGdsi0OVgUc/jrhR64UeuEdAJNiTdLxqf4dykQQAAEfAGXKwIMSbpkc/7U/fO2RaHUdAIdkWhysCDIdykgQAAEfAE7hR64UeuEc//BiTdLxqf0dAJG8an752yYdykwQAAEfAE8/fO2RaHUdABAIMSbpeNUdAJck3S8an8IdylAQAAEfADkGJN0vGqEc/+F41P3ztkUdAIywIMSbpeYdylQQAAEfADTMzMzMzM0c/4iTdLxqfvkdAIWbpeNT99IdylgQAAEfAEbtkWhysCEe/locrAgxJukdAIPbItDlYEIdylwQAAEfABibpeNT99Ec/26XjU/fO2UdAIHnbItDlYIdymAQAAEfABfvnbItDlkdAAisCDEm6XkdAI7U/fO2RaIdymQQAAEfABo1P3ztkWkdACBJul41P30dAJRBiTdLxqodymgQAAEe//hBiTdLxqkdAAONT987ZF0dAIsAAAAAAAIdymwQAAEfAISwIMSbpeUdABv3ztkWhy0dAH++dsi0OVodynAQAAEfAIQEGJN0vG0c/+5WBBiTdL0dAHkzMzMzMzYdynQQAAEfAI09cKPXCj0dADQgxJul41UdAHzEm6XjU/odyngQAAEfAI1++dsi0OUdAEj52yLQ5WEdAIFaHKwIMSodynwQAAEfAJZ0vGp++d0dACSLQ5WBBiUdAHC8an752yYdyoAQAAEfAJl87ZFocrEdAAeVgQYk3TEdAHhWBBiTdL4dyoQQAAEfAJ9FocrAgxUdAENcKPXCj10dAHB64UeuFH4dyogQAAEfAKB2yLQ5WBEdAEkSbpeNT+EdAIBkWhysCDIdyowQAAEfAJyZmZmZmZkdAFDZFocrAg0dAGbMzMzMzM4dypAQAAEfAKn752yLQ5UdADbQ5WBBiTkdAGfGp++dsi4dypQQAAEfAK9qfvnbItEdAEkCDEm6XjUdAGYxJul41P4dypgQAAEfAKi2RaHKwIUdACjU/fO2RaEdAFf752yLQ5YdypwQAAEfAK8OVgQYk3UdABVocrAgxJ0dAHZaHKwIMSodyqAQAAEfALS+dsi0OVkc//HKwIMSbpkdAG5WBBiTdL4dyqQQAAEfAK0o9cKPXCkdABci0OVgQYkdAIT52yLQ5WIdyqgQAAEfAJL52yLQ5WEdABoEGJN0vG0dAFnztkWhysIdyqwQAAEfAJUk3S8an8Ec/+64UeuFHrkdAFGuFHrhR7IdyrAQAAEfAI1eNT987ZEdADggxJul41UdAE/3ztkWhy4dyrQQAAEfAIu6XjU/fO0dAEnvnbItDlkdAFdkWhysCDIdyrgQAAEfAImZmZmZmZkdADI1P3ztkWkdADRqfvnbItIdyrwQAAEfAJBeNT987ZEdACk3S8an750dACBJul41P34dysAQAAEfAIS4UeuFHrkdAE33ztkWhy0dACNT987ZFoodysQQAAEfAIH3ztkWhy0dAEuFHrhR64UdAAKPXCj1wpIdysgQAAEfAIrAgxJul40dAFqPXCj1wpEdACOuFHrhR7IdyswQAAEfAHvvnbItDlkdAFK4UeuFHrkdADdT987ZFoodytAQAAEfAIFeNT987ZEdAA41P3ztkWkdADNT987ZFoodytQQAAEfAIGdsi0OVgUc/+ZmZmZmZmkdABdkWhysCDIdytgQAAEfAHQ9cKPXCj0dAA2hysCDEnEdAEkWhysCDEodytwQAAEfAHReNT987ZEdACSDEm6XjVEdAFSj1wo9cKYdyuAQAAEfAGOp++dsi0Uc/9km6XjU/fUdAEm2RaHKwIYdyuQQAAEfAFoxJul41P0c/90/fO2RaHUdADZWBBiTdL4dyugQAAEfAFTU/fO2RaEc/+Vwo9cKPXEdAFztkWhysCIdyuwQAAEfAF564UeuFH0c/+5mZmZmZmkdAGs7ZFocrAodyvAQAAEfAEs/fO2RaHUc/5dsi0OVgQkdAF7peNT987odyvQQAAEfAEW6XjU/fO0dABisCDEm6XkdAFpWBBiTdL4dyvgQAAEfADok3S8an8EdACci0OVgQYkdAGrZFocrAg4dyvwQAAEfAEJJul41P30dACfXCj1wo9kdAEgIMSbpeNYdywAQAAEfAG2FHrhR64Ue/YGJN0vGp/EdAEqLQ5WBBiYdywQQAAEfAGUCDEm6XjUe/7eNT987ZF0dAEEan752yLYdywgQAAEfAH987ZFocrEe/xBiTdLxqf0dAFWJN0vGp/IdywwQAAEfAIMxJul41P0c/5DEm6XjU/kdAF0/fO2RaHYdyxAQAAEfAITlYEGJN00e/91gQYk3S8kdAFb1wo9cKPYdyxQQAAEfAH45WBBiTdUfAAWp++dsi0UdAF0m6XjU/fYdyxgQAAEfAI5T987ZFoke/9ggxJul41UdAGZJul41P34dyxwQAAEfAI6NT987ZF0e/2FHrhR64UkdAG0/fO2RaHYdyyAQAAEfAJWyLQ5WBBke/+I9cKPXCj0dAF1HrhR64UodyyQQAAEfAI2wIMSbpeUfAAx64UeuFH0dAHg1P3ztkWodyygQAAEfAI6l41P3ztkfACx64UeuFH0dAHGJN0vGp/IdyywQAAEfAIXfO2RaHK0fAAoUeuFHrhUdAH/rhR64Ue4dyzAQAAEfAJZWBBiTdL0fAASbpeNT99EdAIRmZmZmZmodyzQQAAEfAJYvGp++dskfAB5++dsi0OUdAIogxJul41YdyzgQAAEfAJSDEm6XjVEe/83jU/fO2RkdAIiTdLxqfvodyzwQAAEfAKEOVgQYk3UfAAGp++dsi0UdAH8GJN0vGqIdy0AQAAEfAKO+dsi0OVkfABu2RaHKwIUdAHczMzMzMzYdy0QQAAEfAKdT987ZFoke/70vGp++dskdAH+NT987ZF4dy0gQAAEfAKSbpeNT99Ec/u6XjU/fO2UdAITjU/fO2Rody0wQAAEfAJ2uFHrhR7Ec/w7ZFocrAg0dAIjS8an7524dy1AQAAEfAKmfvnbItDkc/7XCj1wo9cUdAITO2RaHKwYdy1QQAAEfALBul41P3z0e/78an752yLUdAHV41P3ztkYdy1gQAAEfALLjU/fO2Rke//P3ztkWhy0dAG2uFHrhR7Idy1wQAAEfALUKPXCj1w0e/wtDlYEGJN0dAHVwo9cKPXIdy2AQAAEfAIiyLQ5WBBke//2BBiTdLx0dAEE/fO2RaHYdy2QQAAEfAIbrhR64Ue0fACPfO2RaHK0dADeuFHrhR7Idy2gQAAEfAI3O2RaHKwUe/8aXjU/fO2UdACl41P3ztkYdy2wQAAEfAI8WhysCDEke/wvGp++dsi0dADMSbpeNT+Idy3AQAAEfAJHItDlYEGUe/+IcrAgxJukc//8rAgxJumIdy3QQAAEfAJVHrhR64UkfABCbpeNT99EdAAOuFHrhR7Idy3gQAAEfAJrU/fO2RaEe/43ztkWhysEc/9szMzMzMzYdy3wQAAEfAJ1aHKwIMSke/8AgxJul41Uc/3XCj1wo9cYdy4AQAAEfAKSFHrhR64Ue/5Cj1wo9cKUdAAwAAAAAAAIdy4QQAAEfAKsQYk3S8ake/rztkWhysCEc//u2RaHKwIYdy4gQAAEfAKck3S8an8Ee/+otDlYEGJUdABDU/fO2RaIdy4wQAAEfAKJkWhysCDEe/x++dsi0OVkdACrItDlYEGYdy5AQAAEfAJcYk3S8aoEc/6rhR64UeuEc/87peNT987ody5QQAAEfAJVP3ztkWh0c/9I9cKPXCj0dAAZN0vGp++ody5gQAAEfAI/752yLQ5Uc/63ztkWhysEc/4ztkWhysCIdy5wQAAEfAJ1si0OVgQkc/9ocrAgxJukc/59cKPXCj14dy6AQAAEfAIiHKwIMSb0e/+t0vGp++d0c/78an752yLYdy6QQAAEfAIkan752yLUfAA8KPXCj1w0c/sWhysCDEnIdy6gQAAEfAH/Cj1wo9cUe/7i0OVgQYk0c/8ztkWhysCIdy6wQAAEfAH941P3ztkUe/0dsi0OVgQkc//4k3S8an8Idy7AQAAEfAGztkWhysCEe/8NkWhysCDEc/1aHKwIMSb4dy7QQAAEfAHHXCj1wo9ke/7an752yLREe/5mZmZmZmZody7gQAAEfAFw9cKPXCj0c/pHrhR64Ue0c/5gxJul41P4dy7wQAAEfAFoMSbpeNUEc/p41P3ztkWkc//FYEGJN0vIdy8AQAAEfAEY1P3ztkWke/zxqfvnbItEc/jKwIMSbpeYdy8QQAAEfAEhiTdLxqf0e/1si0OVgQYke/8Qo9cKPXCody8gQAAEfADZul41P3z0c/4mZmZmZmZkc/ywIMSbpeNYdy8wQAAEfAD7Q5WBBiTke/8peNT987ZEc/2rAgxJul44dy9AQAAEfAGThR64UeuEc/9oMSbpeNUEc/zO2RaHKwIYdy9QQAAEfAGMi0OVgQYkc/94EGJN0vG0e/60vGp++dsody9gQAAEfAHXbItDlYEEc/92yLQ5WBBkc/3KwIMSbpeYdy9wQAAEfAFnrhR64Ue0dABOl41P3ztkc/64UeuFHrhYdy+AQAAEfAEjtkWhysCEdABNLxqfvnbUc/5BBiTdLxqody+QQAAEfAGEKPXCj1w0dADDEm6XjU/kc/3YEGJN0vG4dy+gQAAEfAFwo9cKPXCkdABLxqfvnbI0c//v3ztkWhy4dy+wQAAEfAGMGJN0vGqEfAA3752yLQ5Uc/3ysCDEm6Xody/AQAAEfAFyXjU/fO2UfACGhysCDEnEe/3752yLQ5WIdy/QQAAEfAGHO2RaHKwUfAB41P3ztkWkc/+0vGp++dsody/gQAAEfAGcm6XjU/fUfAA0euFHrhSEdABAgxJul41Ydy/wQAAEfAFjU/fO2RaEfAERmZmZmZmkc//tT987ZFoodyAAUAAEfAEkSbpeNT+EfAES0OVgQYk0c/93S8an7524dyAQUAAEfAFW+dsi0OVkfAEibpeNT99EdAC141P3ztkYdyAgUAAEfAGJJul41P30fAD+2RaHKwIUdAD49cKPXCj4dyAwUAAEfAFgo9cKPXCkfAFmhysCDEnEdADNkWhysCDIdyBAUAAEfAEAMSbpeNUEfAEIUeuFHrhUdAEC4UeuFHrodyBQUAAEfACgIMSbpeNUfAE0rAgxJumEdADWJN0vGp/IdyBgUAAEfADAxJul41P0fABa4UeuFHrkdADc7ZFocrAodyBwUAAEfABCsCDEm6XkfABIMSbpeNUEdAEKfvnbItDodyCAUAAEfAEMWhysCDEke//7ItDlYEGUdAEJR64UeuFIdyCQUAAEfAC49cKPXCj0fABJWBBiTdL0dABTEm6XjU/odyCgUAAEfAEF87ZFocrEfAETQ5WBBiTkdAFj1wo9cKPYdyCwUAAEfAEYtDlYEGJUfAFU3S8an750dAFy0OVgQYk4dyDAUAAEfAE1gQYk3S8kfADOl41P3ztkdAF9wo9cKPXIdyDQUAAEfACPvnbItDlkfAEGNT987ZF0dAGAxJul41P4dyDgUAAEfAGW2RaHKwIUfAFZeNT987ZEc/9FHrhR64UodyDwUAAEfAFxBiTdLxqkfAGTAgxJul40c/5eNT987ZF4dyEAUAAEfAHrlYEGJN00fAFW+dsi0OVkc/9UeuFHrhSIdyEQUAAEfAIFDlYEGJN0fAEnbItDlYEEc//S8an752yYdyEgUAAEfAIPGp++dsi0fAGZul41P3z0c/5QYk3S8aoIdyEwUAAEfAIAQYk3S8akfAHXnbItDlYEc/6987ZFocrIdyFAUAAEfAI+NT987ZF0fAGd87ZFocrEc/8szMzMzMzYdyFQUAAEfAI9iTdLxqf0fAGn752yLQ5UdAAgYk3S8aoIdyFgUAAEfAJT52yLQ5WEfAHkWhysCDEkc/4i0OVgQYk4dyFwUAAEfAJfnbItDlYEfAHRmZmZmZmke/0o9cKPXCj4dyGAUAAEfAJXCj1wo9cUfAFM7ZFocrAkc/7HKwIMSbpodyGQUAAEfAJIgxJul41UfAEYAAAAAAAEc/9qfvnbItDodyGgUAAEfAJ352yLQ5WEfAFU/fO2RaHUc/86XjU/fO2YdyGwUAAEfAJXMzMzMzM0fAE/ztkWhysEe/x64UeuFHrodyHAUAAEfAIMo9cKPXCkfAGMm6XjU/fUe/63ztkWhysIdyHQUAAEfAIMAAAAAAAEfAHKLQ5WBBiUe/+dsi0OVgQodyHgUAAEfAIJkWhysCDEfAE8/fO2RaHUe/9P3ztkWhy4dyHwUAAEfAIK6XjU/fO0fAEK4UeuFHrke/5WBBiTdLx4dyIAUAAEfAIEk3S8an8EfAErMzMzMzM0fABel41P3ztodyIQUAAEfAIej1wo9cKUfAFKLQ5WBBiUfACj987ZFoc4dyIgUAAEfAIG+dsi0OVkfACVP3ztkWh0fAB/XCj1wo9odyIwUAAEfAImyLQ5WBBkfABpN0vGp++kfABbhR64UeuIdyJAUAAEfAHf752yLQ5UfABVgQYk3S8kfAAtLxqfvnbYdyJQUAAEfAH8m6XjU/fUfABhJul41P30fAEcSbpeNT+IdyJgUAAEfAG9kWhysCDEfAAmBBiTdLx0fAEgAAAAAAAIdyJwUAAEfAH9DlYEGJN0fADS8an752yUfAFEan752yLYdyKAUAAEfAIlsi0OVgQke/+bpeNT987kfAFEvGp++dsodyKQUAAEfAJSbpeNT99EfABe+dsi0OVkfAFW6XjU/fO4dyKgUAAEfAJtP3ztkWh0fAAYk3S8an8EfAFx64UeuFH4dyKwUAAEfAJIrAgxJumEfADD1wo9cKPUfAGDEm6XjU/odyLAUAAEfAJcMSbpeNUEfACZFocrAgxUfAEaXjU/fO2YdyLQUAAEfAG0SbpeNT+EfAFQQYk3S8akfACel41P3ztodyLgUAAEfAGtocrAgxJ0fAFrxqfvnbI0fAEYcrAgxJuodyLwUAAEfAFzZFocrAg0fAFTEm6XjU/kfAAwxJul41P4dyMAUAAEfAF6j1wo9cKUfAE7ItDlYEGUe/9x64UeuFH4dyMQUAAEfAEhaHKwIMSkfAF5Jul41P30fABiDEm6XjVIdyMgUAAEfAELZFocrAg0fAFasCDEm6XkfADWJN0vGp/IdyMwUAAEfAC7ItDlYEGUfAFszMzMzMzUe/+tDlYEGJN4dyNAUAAEfADsCDEm6XjUfAGGVgQYk3TEe/56XjU/fO2YdyNQUAAEfABJ++dsi0OUfAGRmZmZmZmke//0/fO2RaHYdyNgUAAEfAB7xqfvnbI0fAD8i0OVgQYke/9tT987ZFoodyNwUAAEfAENwo9cKPXEfADAAAAAAAAEe/9BR64UeuFIdyOAUAAEfAEsKPXCj1w0fAHYcrAgxJukfACGZmZmZmZodyOQUAAEfAD1HrhR64UkfAH9YEGJN0vEfADk/fO2RaHYdyOgUAAEfAFsSbpeNT+EfAIAKPXCj1w0fAA6XjU/fO2YdyOwUAAEfAGSn752yLREfAHgIMSbpeNUe//PXCj1wo9odyPAUAAEfAF/vnbItDlkfAItFocrAgxUfABci0OVgQYodyPQUAAEfAFD987ZFoc0fAI9si0OVgQkfAB4EGJN0vG4dyPgUAAEfAGnO2RaHKwUfAJBLxqfvnbUe/99cKPXCj14dyPwUAAEfAHblYEGJN00fAItWBBiTdL0e/8iDEm6XjVIdyQAUAAEfAG/vnbItDlkfAJgtDlYEGJUe/+9cKPXCj14dyQQUAAEfAFk7ZFocrAkfAJFP3ztkWh0e/2xJul41P34dyQgUAAEfAEztkWhysCEfAJbGp++dsi0e/6R64UeuFH4dyQwUAAEfAFHvnbItDlkfAImBBiTdLx0e/0VgQYk3S8odyRAUAAEfAGI1P3ztkWkfAJVN0vGp++kc/7KPXCj1wpIdyRQUAAEfAF49cKPXCj0fAJCp++dsi0Uc//wo9cKPXCodyRgUAAEfAG4crAgxJukfAJ3lYEGJN00c/61wo9cKPXIdyRwUAAEfAHRN0vGp++kfAKDCj1wo9cUc/+1wo9cKPXIdySAUAAEfAHEWhysCDEkfAKGFHrhR64Ue/locrAgxJuodySQUAAEfAG5mZmZmZmkfAIyj1wo9cKUfAD3S8an7524dySgUAAEfAGrQ5WBBiTkfAJOfvnbItDkfAEwYk3S8aoIdySwUAAEfAH6bpeNT99EfAIXfO2RaHK0fAEB2yLQ5WBIdyTAUAAEfAIBmZmZmZmkfAIA3S8an750fACnS8an7524dyTQUAAEfAIcAAAAAAAEfAIY7ZFocrAkfAFIgxJul41YdyTgUAAEfAIrCj1wo9cUfAI4Yk3S8aoEfAFKsCDEm6XodyTwUAAEfAI+PXCj1wpEfAHtcKPXCj10fAE6fvnbItDodyUAUAAEfAIuDEm6XjVEfAGwtDlYEGJUfAEv3ztkWhy4dyUQUAAEfAJRqfvnbItEfAHn3ztkWhy0fAF0GJN0vGqIdyUgUAAEfAJbpeNT987kfAH/ztkWhysEfADdDlYEGJN4dyUwUAAEfAJ3ItDlYEGUfAISVgQYk3TEfAEE7ZFocrAodyVAUAAEfAJKZmZmZmZkfAITKwIMSbpkfAB/XCj1wo9odyVQUAAEfAJrS8an7520fAGudsi0OVgUfACFocrAgxJ4dyVgUAAEfAJtR64UeuFEfAFqfvnbItDkfADZ++dsi0OYdyVwUAAEfAJ1aHKwIMSkfAGyfvnbItDke//Vwo9cKPXIdyWAUAAEfAIF0vGp++d0fAIQxJul41P0fAGdwo9cKPXIdyWQUAAEfAIQm6XjU/fUfAIj3ztkWhy0fAHeuFHrhR7IdyWgUAAEfAHM7ZFocrAkfAHok3S8an8EfAGcm6XjU/fYdyWwUAAEfAG+uFHrhR7EfAHJeNT987ZEfAFlLxqfvnbYdyXAUAAEfAGbpeNT987kfAHUCDEm6XjUfAHo9cKPXCj4dyXQUAAEfAHAYk3S8aoEfAHl0vGp++d0fAIQvGp++dsodyXgUAAEfAGKfvnbItDkfAFzhR64UeuEfAHr1wo9cKPYdyXwUAAEfAFoEGJN0vG0fAFh2yLQ5WBEfAGyHKwIMSb4dyYAUAAEfAFiHKwIMSb0fAFlT987ZFokfAIRcKPXCj14dyYQUAAEfAHbdLxqfvnkfAE8vGp++dskfAHxiTdLxqf4dyYgUAAEfAIDZFocrAg0fAFOVgQYk3TEfAG9wo9cKPXIdyYwUAAEfAHJ++dsi0OUfADzdLxqfvnkfAHp2yLQ5WBIdyZAUAAEfAIErAgxJumEfAFHS8an7520fAIjGp++dsi4dyZQUAAEfAHpqfvnbItEfAEszMzMzMzUfAJESbpeNT+IdyZgUAAEfAIqBBiTdLx0fAFs/fO2RaHUfAIiFHrhR64YdyZwUAAEfAI6TdLxqfvkfAF0zMzMzMzUfAI9eNT987ZIdyaAUAAEfAI187ZFocrEfAGCbpeNT99EfAIGLQ5WBBiYdyaQUAAEfAFGl41P3ztkfAICRaHKwIMUfAHqwIMSbpeYdyagUAAEfAEaHKwIMSb0fAICJN0vGp/EfAIWBBiTdLx4dyawUAAEfAEuhysCDEnEfAIW2RaHKwIUfAGkKPXCj1w4dybAUAAEfAFThR64UeuEfAIXItDlYEGUfAFt87ZFocrIdybQUAAEfAC6n752yLREfAItaHKwIMSkfAGh64UeuFH4dybgUAAEfACnS8an7520fAI+HKwIMSb0fAHeVgQYk3TIdybwUAAEfAAm6XjU/fO0fAIOl41P3ztkfAGThR64UeuIdycAUAAEfAA7ZFocrAg0fAHPGp++dsi0fAGYYk3S8aoIdycQUAAEfAC9cKPXCj10fAJExJul41P0fAFuJN0vGp/IdycgUAAEe/8ggxJul41UfAIgCDEm6XjUfAGCPXCj1wpIdycwUAAEe/8LAgxJul40fAJAIMSbpeNUfAGAYk3S8aoIdydAUAAEc/srAgxJul40fAIGbpeNT99EfAFw1P3ztkWodydQUAAEe/yyLQ5WBBiUfAHWRaHKwIMUfAFKHKwIMSb4dydgUAAEc/8SsCDEm6XkfAIhocrAgxJ0fAE+yLQ5WBBodydwUAAEc//rhR64UeuEfAIN2yLQ5WBEfAErhR64UeuIdyeAUAAEc/4ul41P3ztkfAIu4UeuFHrkfAEGJN0vGp/IdyeQUAAEc/9uFHrhR64UfAI7peNT987kfAFnnbItDlYIdyegUAAEc/52yLQ5WBBkfAHp++dsi0OUfAHCLQ5WBBiYdyewUAAEc//z987ZFoc0fAHpysCDEm6UfAHKTdLxqfvodyfAUAAEe/szMzMzMzM0fAHNP3ztkWh0fAH+dsi0OVgYdyfQUAAEe/8TtkWhysCEfAHMvGp++dskfAH0rAgxJumIdyfgUAAEc/3Q5WBBiTdUfAGtYEGJN0vEfAInXCj1wo9odyfwUAAEc/9MCDEm6XjUfAHVP3ztkWh0fAIwQYk3S8aodygAUAAEe/4752yLQ5WEfAGxiTdLxqf0fAJKJN0vGp/IdygQUAAEe/9d87ZFocrEfAGA5WBBiTdUfAJDvnbItDlodyggUAAEe/w7ZFocrAg0fAGjMzMzMzM0fAJo1P3ztkWodygwUAAEe/9NDlYEGJN0fAIEAAAAAAAEfAJM1P3ztkWodyhAUAAEe/4U/fO2RaHUfAIdHrhR64UkfAJNDlYEGJN4dyhQUAAEe//tkWhysCDEfAIIWhysCDEkfAIw1P3ztkWodyhgUAAEfAAUOVgQYk3UfAIH52yLQ5WEfAJ0euFHrhSIdyhwUAAEe/+ocrAgxJukfAIGp++dsi0UfAKYCDEm6XjYdyiAUAAEfAC4k3S8an8EfAIMOVgQYk3UfAJup++dsi0YdyiQUAAEfAEDAgxJul40fAIO8an752yUfAKIKPXCj1w4dyigUAAEfADpul41P3z0fAIMk3S8an8EfAJQgxJul41YdyiwUAAEc/7U/fO2RaHUfAFRWBBiTdL0fAIhBiTdLxqodyjAUAAEc/2MSbpeNT+EfAEkm6XjU/fUfAIFul41P3z4dyjQUAAEc//lYEGJN0vEfAEzEm6XjU/kfAI6VgQYk3TIdyjgUAAEdABRR64UeuFEfAFcGJN0vGqEfAJdocrAgxJ4dyjwUAAEdAAszMzMzMzUfAC1YEGJN0vEfAIzAgxJul44dykAUAAEdABYtDlYEGJUfACmp++dsi0UfAISJN0vGp/IdykQUAAEdADEeuFHrhSEfACj987ZFoc0fAJR0vGp++d4dykgUAAEdADNDlYEGJN0fAAiDEm6XjVEfAJeXjU/fO2YdykwUAAEdAEdYEGJN0vEfADHjU/fO2RkfAJBkWhysCDIdylAUAAEdACfGp++dsi0fAEQ1P3ztkWkfAJ0zMzMzMzYdylQUAAEdABDdLxqfvnkfADrpeNT987kfAKLXCj1wo9odylgUAAEdAEKPXCj1wpEfAEjpeNT987kfAKFHrhR64UodylwUAAEc//ybpeNT99EfAF/Cj1wo9cUfAJyfvnbItDodymAUAAEdAC0/fO2RaHUfAGGJN0vGp/EfAJRDlYEGJN4dymQUAAEc/9DEm6XjU/kfAAwxJul41P0fAI8IMSbpeNYdymgUAAEc/86HKwIMSb0e/9Q5WBBiTdUfAIom6XjU/fYdymwUAAEc/1qfvnbItDkfABan752yLREfAJZN0vGp++odynAUAAEc/2zMzMzMzM0fADK4UeuFHrkfAJo7ZFocrAodynQUAAEe/6IMSbpeNUEe//UeuFHrhSEfAJjEm6XjU/odyngUAAEe/2RaHKwIMSke/6si0OVgQYkfAJstDlYEGJYdynwUAAEe/+ZWBBiTdL0fAA3Cj1wo9cUfAKHdLxqfvnodyoAUAAEe/7i0OVgQYk0fABMan752yLUfAKi0OVgQYk4dyoQUAAEe//9si0OVgQkfACyj1wo9cKUfAJ9HrhR64UodyogUAAEfABiTdLxqfvke/+O2RaHKwIUfAKVwo9cKPXIdyowUAAEfAC7peNT987ke/9y8an752yUfAJ7S8an7524dypAUAAEfAAyTdLxqfvke/4k3S8an750fAKel41P3ztodypQUAAEfADAIMSbpeNUfAAS0OVgQYk0fAK7nbItDlYIdypgUAAEfAB7ItDlYEGUfAAdkWhysCDEfALeXjU/fO2YdypwUAAEfAEuNT987ZF0fABIcrAgxJukfAK05WBBiTdYdyqAUAAEfAFPKwIMSbpkfAB8KPXCj1w0fALNWBBiTdL4dyqQUAAEfAFIo9cKPXCkfAA/Gp++dsi0fAKXpeNT987odyqgUAAEe/+fvnbItDlke/+mZmZmZmZkfAI7U/fO2RaIdyqwUAAEfAAN0vGp++d0e/4lYEGJN0vEfAIz1wo9cKPYdyrAUAAEe//MCDEm6XjUfABXS8an7520fAIheNT987ZIdyrQUAAEe/9can752yLUfADJWBBiTdL0fAInxqfvnbI4dyrgUAAEfABOdsi0OVgUfABJWBBiTdL0fAH1ocrAgxJ4dyrwUAAEfADSsCDEm6XkfAAwIMSbpeNUfAID52yLQ5WIdysAUAAEfABFYEGJN0vEfADxiTdLxqf0fAHDMzMzMzM4dysQUAAEe/+GZmZmZmZkfAECDEm6XjVEfAGsCDEm6XjYdysgUAAEfABwgxJul41UfAE987ZFocrEfAH7AgxJul44dyswUAAEfAByj1wo9cKUfAFyHKwIMSb0fAHZR64UeuFIdytAUAAEfAC8rAgxJumEfADxiTdLxqf0fAF4Yk3S8aoIdytQUAAEfADH752yLQ5UfAE52yLQ5WBEfAFgYk3S8aoIdytgUAAEfAEdP3ztkWh0fADDdLxqfvnkfAGL1wo9cKPYdytwUAAEfACJN0vGp++kfACfnbItDlYEfAFGJN0vGp/IdyuAUAAEfAAPvnbItDlke/9wo9cKPXCkfAG8CDEm6XjYdyuQUAAEfABzlYEGJN00e/5MSbpeNT+EfAGabpeNT99IdyugUAAEe/6hR64UeuFEe/9a4UeuFHrkfAGxqfvnbItIdyuwUAAEe/yl41P3ztkUfAACDEm6XjVEfAHPjU/fO2RodyvAUAAEe/yuFHrhR64Ue/1WBBiTdLx0fAF7U/fO2RaIdyvQUAAEe/5wIMSbpeNUe/1ItDlYEGJUfAE9ocrAgxJ4dyvgUAAEc/9DlYEGJN00e/5TdLxqfvnkfAFtT987ZFoodyvwUAAEc/+87ZFocrAke/6P3ztkWhy0fAGrlYEGJN04dywAUAAEc/+752yLQ5WEc/x2yLQ5WBBkfAFNT987ZFoodywQUAAEc/99cKPXCj10e//szMzMzMzUfAE52yLQ5WBIdywgUAAEc/+w5WBBiTdUe//hR64UeuFEfADBiTdLxqf4dywwUAAEc/+xqfvnbItEe/7eNT987ZF0fACAYk3S8aoIdyxAUAAEc//mp++dsi0UfACJeNT987ZEfABij1wo9cKYdyxQUAAEdAAIEGJN0vG0fACDtkWhysCEe/+0euFHrhSIdyxgUAAEc//o9cKPXCj0fAEUan752yLUfAC3bItDlYEIdyxwUAAEdAAKHKwIMSb0fAFOyLQ5WBBkfABwo9cKPXCodyyAUAAEc/+0euFHrhSEfAEXnbItDlYEfAE0i0OVgQYodyyQUAAEc/+0/fO2RaHUfAFUeuFHrhSEfAFVkWhysCDIdyygUAAEc/9++dsi0OVkfACWJN0vGp/EfAFi8an752yYdyywUAAEc/9U/fO2RaHUfACcCDEm6XjUfAGmp++dsi0YdyzAUAAEe/0uFHrhR64Uc/8NkWhysCDEfAGiwIMSbpeYdyzQUAAEe/yRaHKwIMSkdAAIEGJN0vG0fAF1kWhysCDIdyzgUAAEe/3dLxqfvnbUc/8ffO2RaHK0fAH2l41P3ztodyzwUAAEe/5Cj1wo9cKUc/0n752yLQ5UfAINBiTdLxqody0AUAAEe/24UeuFHrhUdAAyTdLxqfvkfAIRHrhR64Uody0QUAAEc/26XjU/fO2UdAB9T987ZFokfAIG0OVgQYk4dy0gUAAEe/3ul41P3ztkdAAZul41P3z0fAJB41P3ztkYdy0wUAAEe/8R64UeuFH0c/9VP3ztkWh0fAJJul41P3z4dy1AUAAEe/73ztkWhysEdACFwo9cKPXEfAJQCDEm6XjYdy1QUAAEc/6sCDEm6XjUdAAK4UeuFHrkfAJWVgQYk3TIdy1gUAAEc//hR64UeuFEdAAFocrAgxJ0fAJCbpeNT99Idy1wUAAEc/6TdLxqfvnkdAAFYEGJN0vEfAJ/3ztkWhy4dy2AUAAEc/+jlYEGJN00c//2BBiTdLx0fAKQzMzMzMzYdy2QUAAEe/v3ztkWhysEdAAMzMzMzMzUfAKObpeNT99Idy2gUAAEe/+tDlYEGJN0dACSTdLxqfvkfAIIk3S8an8Idy2wUAAEe/+pul41P3z0dAEV0vGp++d0fAIASbpeNT+Idy3AUAAEfABjlYEGJN00dAA3Cj1wo9cUfAINR64UeuFIdy3QUAAEfABfnbItDlYEc/9qwIMSbpeUfAIPdLxqfvnody3gUAAEfAEBeNT987ZEdACOuFHrhR7EfAITXCj1wo9ody3wUAAEfADy8an752yUdADz1wo9cKPUfAIrGp++dsi4dy4AUAAEfAFL1wo9cKPUdAAY1P3ztkWkfAIgcrAgxJuody4QUAAEfAF0/fO2RaHUc//sSbpeNT+EfAIFmZmZmZmody4gUAAEfAF7Em6XjU/kdAB+FHrhR64UfAJChysCDEnIdy4wUAAEfAFOp++dsi0UdACPXCj1wo9kfAJeHKwIMSb4dy5AUAAEfAG0euFHrhSEdAA7peNT987kfAJMk3S8an8Idy5QUAAEfAGMeuFHrhSEdAD7AgxJul40fAI12yLQ5WBIdy5gUAAEfAEuNT987ZF0c/7uFHrhR64UfAI6TdLxqfvody5wUAAEfAEHnbItDlYEc/9Jul41P3z0fAJViTdLxqf4dy6AUAAEfAEGuFHrhR7Ec/2DEm6XjU/kfAIlN0vGp++ody6QUAAEfAF2RaHKwIMUc/k3S8an7520fAJKbpeNT99Idy6gUAAEfAFaj1wo9cKUe/7hysCDEm6UfAJTZFocrAg4dy6wUAAEfAGlP3ztkWh0e/weuFHrhR7EfAIxDlYEGJN4dy7AUAAEfAGVwo9cKPXEc/3MzMzMzMzUfAJmTdLxqfvody7QUAAEfAEXGp++dsi0dADeVgQYk3TEfAHRFocrAgxYdy7gUAAEfAE3Gp++dsi0dAE10vGp++d0fAHMi0OVgQYody7wUAAEfAEDU/fO2RaEdACBiTdLxqf0fAGM7ZFocrAody8AUAAEfADSbpeNT99EdAAMKPXCj1w0fAGUzMzMzMzYdy8QUAAEfAESwIMSbpeUdAC+VgQYk3TEfAE2JN0vGp/Idy8gUAAEfAFV87ZFocrEdADg5WBBiTdUfAEvvnbItDlody8wUAAEfAD5++dsi0OUdAAyTdLxqfvkfADnztkWhysIdy9AUAAEfABxqfvnbItEdAATtkWhysCEfADzlYEGJN04dy9QUAAEfAENwo9cKPXEdAB1wo9cKPXEfAAyLQ5WBBiYdy9gUAAEfAFOVgQYk3TEdACuVgQYk3TEfAArZFocrAg4dy9wUAAEfAEIo9cKPXCkdAANkWhysCDEe/+uFHrhR64Ydy+AUAAEfAC9si0OVgQkdADX752yLQ5UfAARysCDEm6Ydy+QUAAEfAEwk3S8an8Ec/8Y1P3ztkWkfAEFT987ZFoody+gUAAEfAEfKwIMSbpkc/5vnbItDlYEfAFECDEm6XjYdy+wUAAEfAEdP3ztkWh0c/1nbItDlYEEfACsi0OVgQYody/AUAAEfAGTU/fO2RaEc/852yLQ5WBEfAECHKwIMSb4dy/QUAAEfAGnfO2RaHK0c/+a4UeuFHrkfACIMSbpeNUIdy/gUAAEfAGpR64UeuFEc//nKwIMSbpkfAE0KPXCj1w4dy/wUAAEfAGv752yLQ5Uc/z1wo9cKPXEfAEMWhysCDEodyAAYAAEfAC3752yLQ5UdAEt0vGp++d0fAEhmZmZmZmodyAQYAAEfADyTdLxqfvkdAFp2yLQ5WBEfADuVgQYk3TIdyAgYAAEfAAZmZmZmZmkdAEuFHrhR64UfAFAIMSbpeNYdyAwYAAEe//cKPXCj1w0dAD4k3S8an8EfAFjEm6XjU/odyBAYAAEe/9PnbItDlYEdAF2hysCDEnEfAEwgxJul41YdyBQYAAEe/80euFHrhSEdAF/jU/fO2RkfADYEGJN0vG4dyBgYAAEc/srAgxJul40dAFmJN0vGp/EfAFXGp++dsi4dyBwYAAEe/l41P3ztkWkdAFbU/fO2RaEfAGbpeNT987odyCAYAAEc/5nbItDlYEEdAGeFHrhR64UfAFMan752yLYdyCQYAAEc/5crAgxJumEdAEdkWhysCDEfAEwcrAgxJuodyCgYAAEc/1wo9cKPXCkdADUeuFHrhSEfAFMzMzMzMzYdyCwYAAEe//szMzMzMzUdAHHS8an7520fAFW2RaHKwIYdyDAYAAEe//vXCj1wo9kdAIFYEGJN0vEfAEu+dsi0OVodyDQYAAEfAA6n752yLREdAG/S8an7520fAGkCDEm6XjYdyDgYAAEfAA3bItDlYEEdAGFwo9cKPXEfAHCTdLxqfvodyDwYAAEfACKn752yLREdAIDztkWhysEfAHP3ztkWhy4dyEAYAAEfAA26XjU/fO0dAIfpeNT987kfAHKHKwIMSb4dyEQYAAEfAChR64UeuFEdAHyLQ5WBBiUfAIXjU/fO2RodyEgYAAEfAD4k3S8an8EdAG8GJN0vGqEfAIaXjU/fO2YdyEwYAAEfADbQ5WBBiTkdAIUi0OVgQYkfAInbItDlYEIdyFAYAAEe//ysCDEm6XkdAHbdLxqfvnkfAIuuFHrhR7IdyFQYAAEe/+Em6XjU/fUdAGheNT987ZEfAIgrAgxJumIdyFgYAAEfAAVP3ztkWh0dAHOyLQ5WBBkfAJQSbpeNT+IdyFwYAAEe/7WhysCDEnEdAIRN0vGp++kfAIsMSbpeNUIdyGAYAAEe/8szMzMzMzUdAI1P3ztkWh0fAI4MSbpeNUIdyGQYAAEc/0DEm6XjU/kdAIG0OVgQYk0fAIcxJul41P4dyGgYAAEc/7si0OVgQYkdAIdiTdLxqf0fAIabpeNT99IdyGwYAAEc/28an752yLUdAHReNT987ZEfAITMzMzMzM4dyHAYAAEfAEcSbpeNT+EdAIO8an752yUfAGn752yLQ5YdyHQYAAEfAEzZFocrAg0dAI0IMSbpeNUfAGhN0vGp++odyHgYAAEfAFLEm6XjU/kdAHcan752yLUfAGNHrhR64UodyHwYAAEfAE0an752yLUdAGgEGJN0vG0fAGU3S8an754dyIAYAAEfAGfjU/fO2RkdAHl41P3ztkUfAFlcKPXCj14dyIQYAAEfAHKwIMSbpeUdAICZmZmZmZkfAGS0OVgQYk4dyIgYAAEfAHBqfvnbItEdAGMGJN0vGqEfAFPvnbItDlodyIwYAAEfAHM7ZFocrAkdAFpmZmZmZmkfAGLQ5WBBiTodyJAYAAEfAGQEGJN0vG0dAFqj1wo9cKUfAEszMzMzMzYdyJQYAAEfAIJJul41P30dAGIUeuFHrhUfAEaDEm6XjVIdyJgYAAEfAIDrhR64Ue0dAGq0OVgQYk0fAC9cKPXCj14dyJwYAAEfAIjU/fO2RaEdAGl87ZFocrEfAE8/fO2RaHYdyKAYAAEfAIU9cKPXCj0dAEtYEGJN0vEfAEDlYEGJN04dyKQYAAEfAH8i0OVgQYkdAEC8an752yUfACoMSbpeNUIdyKgYAAEfAI4CDEm6XjUdAEPCj1wo9cUfAElgQYk3S8odyKwYAAEfAJAvGp++dskdACkvGp++dskfAEYYk3S8aoIdyLAYAAEfAJJ64UeuFH0dAEztkWhysCEfAFMOVgQYk3YdyLQYAAEfAGci0OVgQYkdAIOHKwIMSb0fAEUOVgQYk3YdyLgYAAEfAHReNT987ZEdAIqVgQYk3TEfAEHztkWhysIdyLwYAAEfAFfGp++dsi0dAIFT987ZFokfAC49cKPXCj4dyMAYAAEfAE03S8an750dAHafvnbItDkfADRaHKwIMSodyMQYAAEfAFXCj1wo9cUdAIdkWhysCDEfAAZul41P3z4dyMgYAAEfAGW+dsi0OVkdAImVgQYk3TEe//ZmZmZmZmodyMwYAAEfAErpeNT987kdAICfvnbItDke/8dcKPXCj14dyNAYAAEfAD752yLQ5WEdAHbItDlYEGUe/+dcKPXCj14dyNQYAAEfAEHGp++dsi0dAIYKPXCj1w0e/3tkWhysCDIdyNgYAAEfAFjhR64UeuEdAHNLxqfvnbUe/x64UeuFHrodyNwYAAEfAE41P3ztkWkdAGm6XjU/fO0c/27ZFocrAg4dyOAYAAEfAGYk3S8an8EdAICuFHrhR7Ec/6BiTdLxqf4dyOQYAAEfAHGFHrhR64UdAIVysCDEm6Uc/xmZmZmZmZodyOgYAAEfAFuhysCDEnEdAIYMSbpeNUEc/9PnbItDlYIdyOwYAAEfAG71wo9cKPUdAHdYEGJN0vEc/90euFHrhSIdyPAYAAEfAGeFHrhR64UdAGQUeuFHrhUe/7hR64UeuFIdyPQYAAEfAG9YEGJN0vEdAFlHrhR64Uke/zpeNT987ZIdyPgYAAEfAF45WBBiTdUdAFrEm6XjU/ke/+n752yLQ5YdyPwYAAEfAHO2RaHKwIUdAG0m6XjU/fUe/95WBBiTdL4dyQAYAAEfAEj1wo9cKPUdAJGhysCDEnEfAAy0OVgQYk4dyQQYAAEfAEu+dsi0OVkdAJlLxqfvnbUe/+mJN0vGp/IdyQgYAAEfADUvGp++dskdAJGdsi0OVgUfACwIMSbpeNYdyQwYAAEfADIEGJN0vG0dAIsWhysCDEkfAD8KPXCj1w4dyRAYAAEfABkeuFHrhSEdAJq2RaHKwIUfADRiTdLxqf4dyRQYAAEfACu+dsi0OVkdAKIUeuFHrhUfADLZFocrAg4dyRgYAAEe/+kWhysCDEkdAJtqfvnbItEfABRaHKwIMSodyRwYAAEe/3ul41P3ztkdAJyj1wo9cKUfAB+2RaHKwIYdySAYAAEfAAvGp++dsi0dAJnrhR64Ue0fAEo5WBBiTdYdySQYAAEe//8KPXCj1w0dAJpul41P3z0e/9c7ZFocrAodySgYAAEfAB8CDEm6XjUdAJlmZmZmZmke/8kGJN0vGqIdySwYAAEe/8HKwIMSbpkdAJrbItDlYEEe/0KPXCj1wpIdyTAYAAEe/yl41P3ztkUdAKAUeuFHrhUe/4Q5WBBiTdYdyTQYAAEe/+5WBBiTdL0dAJ9eNT987ZEc/71P3ztkWh4dyTgYAAEfABXKwIMSbpkdAJtcKPXCj10c/8c7ZFocrAodyTwYAAEe/8bItDlYEGUdAJ3hR64UeuEc//aHKwIMSb4dyUAYAAEe//xqfvnbItEdAKsrAgxJumEc/6/fO2RaHK4dyUQYAAEe/8CTdLxqfvkdALErAgxJumEc/5bpeNT987odyUgYAAEfACVYEGJN0vEdAK6TdLxqfvkc/8DlYEGJN04dyUwYAAEfACrhR64UeuEdALaHKwIMSb0c/7ztkWhysCIdyVAYAAEfAD2BBiTdLx0dAKlkWhysCDEc/8m6XjU/fO4dyVQYAAEe/2zMzMzMzM0dAJAAAAAAAAEc/ovGp++dsi4dyVgYAAEc/wUeuFHrhSEdAI4rAgxJumEc/8cKPXCj1w4dyVwYAAEe/4LxqfvnbI0dAIjMzMzMzM0e/7ZFocrAgxYdyWAYAAEe/8AQYk3S8akdAIqsCDEm6Xke//JeNT987ZIdyWQYAAEc/t87ZFocrAkdAHyn752yLREe/6ZFocrAgxYdyWgYAAEc/4sCDEm6XjUdAHtkWhysCDEc/xLxqfvnbI4dyWwYAAEe/7gQYk3S8akdAGrItDlYEGUe/72RaHKwIMYdyXAYAAEe/+XjU/fO2RkdAG8i0OVgQYke//PXCj1wo9odyXQYAAEe/2sCDEm6XjUdAFwUeuFHrhUe/8/vnbItDlodyXgYAAEe//LAgxJul40dAGaLQ5WBBiUc/zxqfvnbItIdyXwYAAEe//ffO2RaHK0dAHUvGp++dskc/6qfvnbItDodyYAYAAEfABkOVgQYk3UdAGGl41P3ztke/tT987ZFoc4dyYQYAAEe/81P3ztkWh0dAFT52yLQ5WEc/8Z2yLQ5WBIdyYgYAAEe/8si0OVgQYkdAEYgxJul41Uc/4QYk3S8aoIdyYwYAAEe/yJN0vGp++kdAFlT987ZFokc/9e+dsi0OVodyZAYAAEfAADlYEGJN00dAFG+dsi0OVkdAAxJul41P34dyZQYAAEe/+LhR64UeuEdAEVgQYk3S8kdAB987ZFocrIdyZgYAAEfAAAo9cKPXCkdAGCbpeNT99EdAB6HKwIMSb4dyZwYAAEfAC6HKwIMSb0dAEudsi0OVgUdAAWyLQ5WBBodyaAYAAEfADB64UeuFH0dAD8an752yLUc/+DEm6XjU/odyaQYAAEfAD9LxqfvnbUdAFhR64UeuFEc//WyLQ5WBBodyagYAAEfADszMzMzMzUdAEaTdLxqfvkdACIUeuFHrhYdyawYAAEc/8edsi0OVgUdAHu2RaHKwIUe//mZmZmZmZodybAYAAEc/6XjU/fO2RkdAH6fvnbItDkfACHjU/fO2RodybQYAAEdAAuFHrhR64UdAHeyLQ5WBBke/+JN0vGp++odybgYAAEdABLxqfvnbI0dAHV87ZFocrEe/4j1wo9cKPYdybwYAAEdAC1ocrAgxJ0dAHYtDlYEGJUfABDdLxqfvnodycAYAAEdACTlYEGJN00dAH+hysCDEnEfACzlYEGJN04dycQYAAEdAEx64UeuFH0dAH3XCj1wo9ke//6XjU/fO2YdycgYAAEdAFUrAgxJumEdAIL987ZFoc0fABjMzMzMzM4dycwYAAEdAFh++dsi0OUdAGup++dsi0Ue/+PnbItDlYIdydAYAAEdAGKn752yLREdAHBFocrAgxUe/7EGJN0vGqIdydQYAAEdAEnjU/fO2RkdAIaPXCj1wpEe/6XjU/fO2RodydgYAAEdAD2hysCDEnEdAIz52yLQ5WEe/8N0vGp++d4dydwYAAEdAFlsi0OVgQkdAIoIMSbpeNUe/4cKPXCj1w4dyeAYAAEdAEQQYk3S8akdAII5WBBiTdUc/s3S8an7524dyeQYAAEdADCTdLxqfvkdAF6j1wo9cKUfABzU/fO2RaIdyegYAAEdACI9cKPXCj0dAFC4UeuFHrkfAAQxJul41P4dyewYAAEdAEG+dsi0OVkdAFmZmZmZmZkfAEEan752yLYdyfAYAAEdAEul41P3ztkdAGdP3ztkWh0fAFGJN0vGp/IdyfQYAAEdAEMeuFHrhSEdAELhR64UeuEfAEa4UeuFHrodyfgYAAEdACbItDlYEGUdADbpeNT987kfAEXbItDlYEIdyfwYAAEdAErItDlYEGUdAENocrAgxJ0fAF3752yLQ5YdygAYAAEdAFS0OVgQYk0dACsCDEm6XjUfAGGVgQYk3TIdygQYAAEdADocrAgxJukdAEQgxJul41UfAGi4UeuFHrodyggYAAEdAFdkWhysCDEdAFeNT987ZF0fAF+ZmZmZmZodygwYAAEdAGeNT987ZF0dAFT1wo9cKPUfAFmNT987ZF4dyhAYAAEdAFfbItDlYEEdAF0vGp++dskfAHAcrAgxJuodyhQYAAEdAFb1wo9cKPUdAHJul41P3z0fAEoEGJN0vG4dyhgYAAEdAD7Q5WBBiTkdAG/O2RaHKwUfAFqfvnbItDodyhwYAAEdAFK8an752yUdAC3jU/fO2RkfADBiTdLxqf4dyiAYAAEdAFBmZmZmZmkdAAe2RaHKwIUfACjU/fO2RaIdyiQYAAEdAGJ++dsi0OUdAEJeNT987ZEfAB987ZFocrIdyigYAAEdAGOyLQ5WBBkdAFIcrAgxJukfACYk3S8an8IdyiwYAAEdAHI1P3ztkWkdADHS8an7520fAAL52yLQ5WIdyjAYAAEdAHi0OVgQYk0dABUOVgQYk3UfABHrhR64Ue4dyjQYAAEdAIJBiTdLxqkdAEjEm6XjU/ke//Yk3S8an8IdyjgYAAEdAH5iTdLxqf0dAFcKPXCj1w0e/9YEGJN0vG4dyjwYAAEdAIhLxqfvnbUdAEFLxqfvnbUe/82BBiTdLx4dykAYAAEdAIXrhR64Ue0dAE1HrhR64UkfABlwo9cKPXIdykQYAAEdAGeyLQ5WBBkdACVocrAgxJ0e/6LxqfvnbI4dykgYAAEdAG2FHrhR64UdAAXS8an7520e/xT987ZFoc4dykwYAAEdAFhFocrAgxUdAD6HKwIMSb0e/1HrhR64Ue4dylAYAAEdAFO6XjU/fO0dAExBiTdLxqke/63S8an7524dylQYAAEdAE3rhR64Ue0dADZWBBiTdL0c/7vGp++dsi4dylgYAAEdAFpJul41P30dAC4tDlYEGJUc/+wYk3S8aoIdylwYAAEdAEL52yLQ5WEdAE+RaHKwIMUc/9zdLxqfvnodymAYAAEdADqPXCj1wpEdAFiDEm6XjVEc/4rAgxJul44dymQYAAEdACqfvnbItDkdAEtDlYEGJN0dAAH752yLQ5YdymgYAAEdAFH752yLQ5UdAF3jU/fO2RkdAAjlYEGJN04dymwYAAEdAErxqfvnbI0dAG3KwIMSbpkdAAuVgQYk3TIdynAYAAEdAFNsi0OVgQkdAFcWhysCDEkdACjlYEGJN04dynQYAAEdAGhul41P3z0dAF+uFHrhR7Ec/+qwIMSbpeYdyngYAAEdAHaPXCj1wpEdAFK8an752yUdAAFHrhR64UodynwYAAEdAGvbItDlYEEdAG22RaHKwIUc/6crAgxJumIdyoAYAAEdADy0OVgQYk0dABC0OVgQYk0c/7TdLxqfvnodyoQYAAEdADrhR64UeuEc/+xqfvnbItEc//Vwo9cKPXIdyogYAAEdACR64UeuFH0dAAzlYEGJN00e/xP3ztkWhy4dyowYAAEdACS0OVgQYk0dACONT987ZF0e/7Jul41P3z4dypAYAAEdAAlYEGJN0vEc/864UeuFHrke/08an752yLYdypQYAAEc//LAgxJul40c/8QYk3S8aoEc/5IMSbpeNUIdypgYAAEc/8zMzMzMzM0c/9u2RaHKwIUe/9gAAAAAAAIdypwYAAEc/5VgQYk3S8kc/3987ZFocrEe/9987ZFocrIdyqAYAAEc/zAgxJul41UdABBqfvnbItEe/7JN0vGp++odyqQYAAEe/4rhR64UeuEdABQxJul41P0e/+euFHrhR7IdyqgYAAEe/ybpeNT987kdAAczMzMzMzUc/si0OVgQYk4dyqwYAAEc/58an752yLUdAC8CDEm6XjUe/6NT987ZFoodyrAYAAEc//Gp++dsi0Uc//VP3ztkWh0fABczMzMzMzYdyrQYAAEdABEWhysCDEkc/8eNT987ZF0fACFP3ztkWh4dyrgYAAEc/70vGp++dskc//Z2yLQ5WBEfAC752yLQ5WIdyrwYAAEdAAbxqfvnbI0dABpWBBiTdL0fABVP3ztkWh4dysAYAAEdACTdLxqfvnke/ip++dsi0OUe/4p++dsi0OYdysQYAAEdABij1wo9cKUe/8e+dsi0OVke/zEm6XjU/fYdysgYAAEdAEUeuFHrhSEc/xqfvnbItDke/8vXCj1wo9odyswYAAEdAEkKPXCj1w0c/8ZmZmZmZmke/+Em6XjU/fYdytAYAAEdAFSLQ5WBBiUe/7XCj1wo9cUe/9euFHrhR7IdytQYAAEdAEwIMSbpeNUe//LxqfvnbI0e/++uFHrhR7IdytgYAAEdAGXS8an7520e/4SbpeNT99EfAAxJul41P34dytwYAAEdAF5FocrAgxUe/0NT987ZFokfACp2yLQ5WBIdyuAYAAEdAG7Q5WBBiTkc/1Em6XjU/fUfAAAo9cKPXCodyuQYAAEdAHQEGJN0vG0e/+fO2RaHKwUfABNLxqfvnbYdyugYAAEdAHfKwIMSbpkfAAAYk3S8aoEe//AgxJul41YdyuwYAAEdAF83S8an750e/9IcrAgxJuke/pP3ztkWhy4dyvAYAAEdAGPvnbItDlkfAA49cKPXCj0c/y8an752yLYdyvQYAAEdAGLdLxqfvnke/0wIMSbpeNUc/6i0OVgQYk4dyvgYAAEdAF+NT987ZF0c/5TdLxqfvnkc/4eNT987ZF4dyvwYAAEdAGtP3ztkWh0e/4jU/fO2RaEdAATMzMzMzM4dywAYAAEdAHvfO2RaHK0e/7Cj1wo9cKUdAAAIMSbpeNYdywQYAAEdAGuyLQ5WBBkc/6EGJN0vGqEdAB2JN0vGp/IdywgYAAEdAGBysCDEm6Uc/9yLQ5WBBiUdAA+dsi0OVgYdywwYAAEdAGdwo9cKPXEc/4rhR64UeuEdAD752yLQ5WIdyxAYAAEdAIBkWhysCDEc/9bZFocrAg0dABybpeNT99IdyxQYAAEdAIPAgxJul40dABQo9cKPXCkdAA+NT987ZF4dyxgYAAEdAIjMzMzMzM0c/6DEm6XjU/kdACr52yLQ5WIdyxwYAAEdAH5Jul41P30dACs7ZFocrAkdAANDlYEGJN4dyyAYAAEdAI49cKPXCj0dABZul41P3z0dABaXjU/fO2YdyyQYAAEdAJFsi0OVgQkc/+RJul41P30dACdLxqfvnbYdyygYAAEdAIdysCDEm6Ue/0NT987ZFokdADeFHrhR64YdyywYAAEdAJNBiTdLxqkdADHrhR64Ue0dAA/O2RaHKwYdyzAYAAEdAGJul41P3z0e/+LAgxJul40dACM7ZFocrAodyzQYAAEdAGysCDEm6XkfAA+dsi0OVgUdADBBiTdLxqodyzgYAAEdAE6sCDEm6Xke/9Em6XjU/fUdACu2RaHKwIYdyzwYAAEdAErMzMzMzM0e/2fvnbItDlkdAB7xqfvnbI4dy0AYAAEdAEBBiTdLxqkfAAFP3ztkWh0dAER++dsi0OYdy0QYAAEdAENwo9cKPXEe//locrAgxJ0dAFWNT987ZF4dy0gYAAEdABBaHKwIMSkfAANcKPXCj10dAD2ZmZmZmZody0wYAAEdAAfnbItDlYEfACFocrAgxJ0dAC41P3ztkWody1AYAAEc//4k3S8an8EfAALpeNT987kdAE3rhR64Ue4dy1QYAAEdAABaHKwIMSke/8KPXCj1wpEdACTU/fO2RaIdy1gYAAEdAA64UeuFHrke/tsi0OVgQYkdAC4UeuFHrhYdy1wYAAEdAAq4UeuFHrke/9edsi0OVgUdAASDEm6XjVIdy2AYAAEc/3ysCDEm6Xke/7o9cKPXCj0dACT987ZFoc4dy2QYAAEc/s3S8an7520e//VP3ztkWh0dADTdLxqfvnody2gYAAEc/x41P3ztkWke/sCDEm6XjVEdADafvnbItDody2wYAAEe/oOVgQYk3TEe/7CDEm6XjVEc//GZmZmZmZody3AYAAEe/sKPXCj1wpEc/oWhysCDEnEc/9bItDlYEGYdy3QYAAEe/3N0vGp++d0e//pN0vGp++kc/8KwIMSbpeYdy3gYAAEe/3cKPXCj1w0fACSLQ5WBBiUc/9+NT987ZF4dy3wYAAEe/wvGp++dsi0fACrZFocrAg0dAA2hysCDEnIdy4AYAAEe/6an752yLREfADxqfvnbItEc/7PXCj1wo9ody4QYAAEe/68an752yLUe/+yLQ5WBBiUe/xkWhysCDEody4gYAAEe/65WBBiTdL0e/6Jul41P3z0e/4crAgxJumIdy4wYAAEe/8x64UeuFH0fAA8KPXCj1w0e/55WBBiTdL4dy5AYAAEdAES0OVgQYk0fAC4UeuFHrhUdADnjU/fO2Rody5QYAAEdAEbItDlYEGUfAEYo9cKPXCkdAEkm6XjU/fYdy5gYAAEdAESHKwIMSb0fADEvGp++dskdAA9T987ZFoody5wYAAEdAESfvnbItDkfABan752yLREc//oMSbpeNUIdy6AYAAEdAEL1wo9cKPUfAEy0OVgQYk0c//XjU/fO2Rody6QYAAEdACmZmZmZmZkfAFN87ZFocrEdAAkOVgQYk3Ydy6gYAAEdAD3S8an7520fAEok3S8an8Ec/1eNT987ZF4dy6wYAAEdACszMzMzMzUfADdLxqfvnbUc/x87ZFocrAody7AYAAEdAE4UeuFHrhUfAEhul41P3z0e/xsi0OVgQYody7QYAAEdACWyLQ5WBBkfAFx64UeuFH0e/0EGJN0vGqIdy7gYAAEdADt87ZFocrEfAG2p++dsi0Ue/61P3ztkWh4dy7wYAAEdAE8GJN0vGqEfAG2yLQ5WBBke/7HrhR64Ue4dy8AYAAEdACSTdLxqfvkfAH8an752yLUe/9o9cKPXCj4dy8QYAAEdADWp++dsi0UfAIYm6XjU/fUe//crAgxJumIdy8gYAAEc/+7ZFocrAg0fAH9LxqfvnbUe/9can752yLYdy8wYAAEc/8ul41P3ztkfAIZP3ztkWh0e//GJN0vGp/Idy9AYAAEc/8KwIMSbpeUfAG4UeuFHrhUe/6FHrhR64Uody9QYAAEe/om6XjU/fO0fAG41P3ztkWke/5tDlYEGJN4dy9gYAAEc//GJN0vGp/EfAFy8an752yUe/yn752yLQ5Ydy9wYAAEc/8++dsi0OVkfAE+NT987ZF0c/0CDEm6XjVIdy+AYAAEdAFdT987ZFokfAFmuFHrhR7EdAAOVgQYk3TIdy+QYAAEdAFbQ5WBBiTkfAGt0vGp++d0dABRaHKwIMSody+gYAAEdAGlwo9cKPXEfAFAcrAgxJukc//AxJul41P4dy+wYAAEdAGjQ5WBBiTkfAEE3S8an750c/9YUeuFHrhYdy/AYAAEdAH5qfvnbItEfAFoxJul41P0c//rxqfvnbI4dy/QYAAEdAH5mZmZmZmkfAGl0vGp++d0c/9p++dsi0OYdy/gYAAEdAIe4UeuFHrkfAE07ZFocrAkc/88KPXCj1w4dy/wYAAEdAIZ87ZFocrEfADiDEm6XjVEc/9vXCj1wo9odyAAcAAEdAI+BBiTdLx0fAFIUeuFHrhUc/+fO2RaHKwYdyAQcAAEdAIdR64UeuFEfAFFwo9cKPXEe/zrhR64UeuIdyAgcAAEdAIc7ZFocrAkfAGKbpeNT99Ee/2o9cKPXCj4dyAwcAAEdAIAIMSbpeNUfAEpysCDEm6Ue/5MzMzMzMzYdyBAcAAEdAJChysCDEnEfAEgk3S8an8Ee/7XCj1wo9cYdyBQcAAEdAI8an752yLUfAEiHKwIMSb0e//7ZFocrAg4dyBgcAAEdAJFR64UeuFEfAC+NT987ZF0e/4sCDEm6XjYdyBwcAAEdAJq0OVgQYk0fAFOVgQYk3TEe/5CDEm6XjVIdyCAcAAEdAJ8xJul41P0fAE3Cj1wo9cUc/wCDEm6XjVIdyCQcAAEdAJ5aHKwIMSkfAGSn752yLREe/9H752yLQ5YdyCgcAAEdAJkgxJul41UfAG2l41P3ztkfAAij1wo9cKYdyCwcAAEdAJIMSbpeNUEfAGeyLQ5WBBkfABH752yLQ5YdyDAcAAEdAJw9cKPXCj0fAHqXjU/fO2UfABdkWhysCDIdyDQcAAEdAKeDEm6XjVEfAGzMzMzMzM0e/7eNT987ZF4dyDgcAAEdAKu4UeuFHrkfAGZN0vGp++ke/xwo9cKPXCodyDwcAAEdAKpeNT987ZEfAHnO2RaHKwUe/9rhR64UeuIdyEAcAAEdAIIrAgxJumEfAF2yLQ5WBBkdACvvnbItDlodyEQcAAEdAId41P3ztkUfAG07ZFocrAkdADX752yLQ5YdyEgcAAEdAH07ZFocrAkfAE9si0OVgQkdAEPrhR64Ue4dyEwcAAEdAHSwIMSbpeUfAEKbpeNT99EdAD141P3ztkYdyFAcAAEdAICXjU/fO2UfAFFLxqfvnbUdAFrlYEGJN04dyFQcAAEdAIktDlYEGJUfAFCHKwIMSb0dAF4UeuFHrhYdyFgcAAEdAHVsi0OVgQkfAD8i0OVgQYkdAGb52yLQ5WIdyFwcAAEdAGlDlYEGJN0fADGZmZmZmZkdAFyXjU/fO2YdyGAcAAEdAG0vGp++dskfAEb52yLQ5WEdAHR++dsi0OYdyGQcAAEdAIHjU/fO2RkfABrhR64UeuEdAG8CDEm6XjYdyGgcAAEdAHxBiTdLxqkfAAxBiTdLxqkdAHz1wo9cKPYdyGwcAAEdAImXjU/fO2UfACgxJul41P0dAHPjU/fO2RodyHAcAAEdAIOwIMSbpeUe//BysCDEm6UdAF4UeuFHrhYdyHQcAAEdAIun752yLREe//WRaHKwIMUdAFH752yLQ5YdyHgcAAEdAHoYk3S8aoEe/6j1wo9cKPUdAFzItDlYEGYdyHwcAAEdAHiXjU/fO2UfAGaHKwIMSb0dAGKsCDEm6XodyIAcAAEdAIGXjU/fO2UfAHItDlYEGJUdAG5Jul41P34dyIQcAAEdAGVDlYEGJN0fAGu2RaHKwIUdAFvS8an7524dyIgcAAEdAFzlYEGJN00fAGGRaHKwIMUdAFItDlYEGJYdyIwcAAEdAFvCj1wo9cUfAIAKPXCj1w0dAGGNT987ZF4dyJAcAAEdAFxR64UeuFEfAICuFHrhR7EdAHLdLxqfvnodyJQcAAEdAER++dsi0OUfAIB0vGp++d0dAFqj1wo9cKYdyJgcAAEdAEM7ZFocrAkfAHaLQ5WBBiUdAEzMzMzMzM4dyJwcAAEdAECXjU/fO2UfAIibpeNT99EdAFWuFHrhR7IdyKAcAAEdACd87ZFocrEfAHlT987ZFokdAGrAgxJul44dyKQcAAEdAAjlYEGJN00fAHeVgQYk3TEdAGKHKwIMSb4dyKgcAAEdACSLQ5WBBiUfAIYgxJul41UdAHqHKwIMSb4dyKwcAAEdAEDpeNT987kfAIaj1wo9cKUdAIIAAAAAAAIdyLAcAAEdACEm6XjU/fUfAI2p++dsi0UdAHGVgQYk3TIdyLQcAAEdAAk3S8an750fAIUSbpeNT+EdAIKHKwIMSb4dyLgcAAEdADGJN0vGp/EfAGSTdLxqfvkdAHaTdLxqfvodyLwcAAEdADYUeuFHrhUfAFe6XjU/fO0dAGsKPXCj1w4dyMAcAAEdAEdP3ztkWh0fAGZ2yLQ5WBEdAIAAAAAAAAIdyMQcAAEdABcCDEm6XjUfAGCTdLxqfvkdAICPXCj1wpIdyMgcAAEdAGcGJN0vGqEfAImfvnbItDkdAFkWhysCDEodyMwcAAEdAGkWhysCDEkfAJGdsi0OVgUdAGRFocrAgxYdyNAcAAEdAG5iTdLxqf0fAIkYk3S8aoEdAEVocrAgxJ4dyNQcAAEdAGy4UeuFHrkfAIJmZmZmZmkdADj1wo9cKPYdyNgcAAEdAHjAgxJul40fAJJocrAgxJ0dADl41P3ztkYdyNwcAAEdAG5iTdLxqf0fAJkzMzMzMzUdAEDZFocrAg4dyOAcAAEdAHtT987ZFokfAJGVgQYk3TEdAAjtkWhysCIdyOQcAAEdAIK6XjU/fO0fAIq6XjU/fO0dAAGhysCDEnIdyOgcAAEdAIGhysCDEnEfAJjKwIMSbpkc//rxqfvnbI4dyOwcAAEdAGYQYk3S8akfAJBYEGJN0vEc/+KwIMSbpeYdyPAcAAEdAFsrAgxJumEfAJaVgQYk3TEc//ij1wo9cKYdyPQcAAEdAF8rAgxJumEfAIiXjU/fO2Uc//I9cKPXCj4dyPgcAAEdAGjAgxJul40fAJFqfvnbItEe/0IMSbpeNUIdyPwcAAEdAHdDlYEGJN0fAIWZmZmZmZke/5S8an752yYdyQAcAAEdAIOZmZmZmZkfAIYKPXCj1w0e/zEm6XjU/fYdyQQcAAEdAHisCDEm6XkfAITvnbItDlke/++uFHrhR7IdyQgcAAEdAG7U/fO2RaEfAH1P3ztkWh0e/0UeuFHrhSIdyQwcAAEdAIc/fO2RaHUfAJPbItDlYEEdAEeVgQYk3TIdyRAcAAEdAIsCDEm6XjUfAJy8an752yUdAEnvnbItDlodyRQcAAEdAIwYk3S8aoEfAIsOVgQYk3UdAE52yLQ5WBIdyRgcAAEdAIiXjU/fO2UfAIPQ5WBBiTkdAEwQYk3S8aodyRwcAAEdAJaBBiTdLx0fAIs9cKPXCj0dAFlkWhysCDIdySAcAAEdAJwQYk3S8akfAI/ztkWhysEdAE/jU/fO2RodySQcAAEdAJq6XjU/fO0fAH941P3ztkUdAFseuFHrhSIdySgcAAEdAJnU/fO2RaEfAHfvnbItDlkdAEuNT987ZF4dySwcAAEdAJXbItDlYEEfAHa4UeuFHrkdAGaXjU/fO2YdyTAcAAEdAKZgQYk3S8kfAH2p++dsi0UdAGG6XjU/fO4dyTQcAAEdAKczMzMzMzUfAIFeNT987ZEdAHJR64UeuFIdyTgcAAEdAKsm6XjU/fUfAIQMSbpeNUEdAFehysCDEnIdyTwcAAEdAKqBBiTdLx0fAGcKPXCj1w0dAF+FHrhR64YdyUAcAAEdAKu+dsi0OVkfAF7lYEGJN00dAE3jU/fO2RodyUQcAAEdAKy4UeuFHrkfAFzpeNT987kdAHE7ZFocrAodyUgcAAEdAK987ZFocrEfAE3XCj1wo9kdAHB2yLQ5WBIdyUwcAAEdAKudsi0OVgUfAGQo9cKPXCkdAH9si0OVgQodyVAcAAEdAJW0OVgQYk0fAJBaHKwIMSkdAG+NT987ZF4dyVQcAAEdAJ2l41P3ztkfAJPhR64UeuEdAHin752yLRIdyVgcAAEdAIwGJN0vGqEfAJDKwIMSbpkdAHgYk3S8aoIdyVwcAAEdAIW+dsi0OVkfAI1ul41P3z0dAHBFocrAgxYdyWAcAAEdAIn987ZFoc0fAJYan752yLUdAIY9cKPXCj4dyWQcAAEdAJEAAAAAAAEfAJVJul41P30dAItgQYk3S8odyWgcAAEdAIBT987ZFokfAJEAAAAAAAEdAIvS8an7524dyWwcAAEdAHM7ZFocrAkfAJEtDlYEGJUdAIZJul41P34dyXAcAAEdAHx2yLQ5WBEfAJXtkWhysCEdAJK2RaHKwIYdyXQcAAEdAIHbItDlYEEfAIVwo9cKPXEdAI+8an752yYdyXgcAAEdAIUrAgxJumEfAICyLQ5WBBkdAIlFocrAgxYdyXwcAAEdAG4UeuFHrhUfAICyLQ5WBBkdAJLfO2RaHK4dyYAcAAEdAGN0vGp++d0fAIDItDlYEGUdAIv1wo9cKPYdyYQcAAEdAHA9cKPXCj0fAHDtkWhysCEdAJWDEm6XjVIdyYgcAAEdAGcCDEm6XjUfAIViTdLxqf0dAJlR64UeuFIdyYwcAAEdAImNT987ZF0fAITlYEGJN00dAJlHrhR64UodyZAcAAEdAIaZmZmZmZkfAInxqfvnbI0dAJ/Cj1wo9cYdyZQcAAEdAIorAgxJumEfAHlP3ztkWh0dAJwQYk3S8aodyZgcAAEdAJF0vGp++d0fAIen752yLREdAJbU/fO2RaIdyZwcAAEdAIfhR64UeuEfAKICDEm6XjUdAIR0vGp++d4dyaAcAAEdAIdgQYk3S8kfAKgvGp++dskdAIwUeuFHrhYdyaQcAAEdAIZocrAgxJ0fAKUtDlYEGJUdAHTZFocrAg4dyagcAAEdAIcxJul41P0fAJ/fO2RaHK0dAGi4UeuFHrodyawcAAEdAIOHKwIMSb0fALA3S8an750dAG+JN0vGp/IdybAcAAEdAIHrhR64Ue0fALSLQ5WBBiUdAH5R64UeuFIdybQcAAEdAHJJul41P30fAK/KwIMSbpkdAGKTdLxqfvodybgcAAEdAGZWBBiTdL0fAKt0vGp++d0dAGvXCj1wo9odybwcAAEdAHU3S8an750fAKtcKPXCj10dAFPbItDlYEIdycAcAAEdAGlwo9cKPXEfALqTdLxqfvkdAFztkWhysCIdycQcAAEdAGyHKwIMSb0fAL7KwIMSbpkdAEheNT987ZIdycgcAAEdAHV87ZFocrEfALo/fO2RaHUdADlocrAgxJ4dycwcAAEdAGQEGJN0vG0fAMR0vGp++d0dAEKsCDEm6XodydAcAAEdAGZiTdLxqf0fAMYFHrhR64UdACV41P3ztkYdydQcAAEdAFhysCDEm6UfAMd0vGp++d0dAFHnbItDlYIdydgcAAEdAFHjU/fO2RkfAMtO2RaHKwUdAE2p++dsi0YdydwcAAEdAFVgQYk3S8kfAMVhR64UeuEdAGa0OVgQYk4dyeAcAAEdAEyXjU/fO2UfAMen752yLREdAHJ2yLQ5WBIdyeQcAAEdAF3jU/fO2RkfAMBJul41P30dAGwUeuFHrhYdyegcAAEdAFt41P3ztkUfAL1si0OVgQkdAHwAAAAAAAIdyewcAAEdAIv752yLQ5UfALaRaHKwIMUdAGL1wo9cKPYdyfAcAAEdAIz752yLQ5UfAMAi0OVgQYkdAGYxJul41P4dyfQcAAEdAJIYk3S8aoEfALF2yLQ5WBEdAFTtkWhysCIdyfgcAAEdAJHbItDlYEEfAKj3ztkWhy0dAE+l41P3ztodyfwcAAEdAJoGJN0vGqEfALWhysCDEnEdAEij1wo9cKYdygAcAAEdAJzKwIMSbpkfALzxqfvnbI0dAFBWBBiTdL4dygQcAAEdAJZ++dsi0OUfALil41P3ztkdACRaHKwIMSodyggcAAEdAI7bItDlYEEfALTCj1wo9cUdAB3jU/fO2RodygwcAAEdAJwm6XjU/fUfALYEGJN0vG0dAAwYk3S8aoIdyhAcAAEdAJUYk3S8aoEfAMIZmZmZmZkdACBBiTdLxqodyhQcAAEdAJ3MzMzMzM0fAMUBBiTdLx0dABO+dsi0OVodyhgcAAEdAI1qfvnbItEfAMW9cKPXCj0dACkWhysCDEodyhwcAAEdAKTAgxJul40fAMNxqfvnbI0dAAn752yLQ5YdyiAcAAEdAJvItDlYEGUfAMn987ZFoc0dABZFocrAgxYdyiQcAAEdAJHCj1wo9cUfAMqrAgxJumEdACIk3S8an8IdyigcAAEdAIVysCDEm6UfAMTjU/fO2RkdADSbpeNT99IdyiwcAAEdAKG+dsi0OVkfAMzFocrAgxUdAA/Gp++dsi4dyjAcAAEdAKJFocrAgxUfAK31wo9cKPUdAEs/fO2RaHYdyjQcAAEdAKIk3S8an8EfAKbAgxJul40dAFiwIMSbpeYdyjgcAAEdAKlWBBiTdL0fAK9wo9cKPXEdADmZmZmZmZodyjwcAAEdAKmp++dsi0UfALa+dsi0OVkdACdT987ZFoodykAcAAEdALAGJN0vGqEfAKZwo9cKPXEdADHjU/fO2RodykQcAAEdALMm6XjU/fUfAKMcrAgxJukdAEfO2RaHKwYdykgcAAEdALkAAAAAAAEfAKjvnbItDlkdABFYEGJN0vIdykwcAAEdALWPXCj1wpEfAKmfvnbItDkc/+LQ5WBBiTodylAcAAEdAL3vnbItDlkfALLbItDlYEEdABxysCDEm6YdylQcAAEdALnnbItDlYEfALiRaHKwIMUdAA7ZFocrAg4dylgcAAEdAMDP3ztkWh0fAKBYEGJN0vEdABFYEGJN0vIdylwcAAEdAMJItDlYEGUfAJ8gxJul41UdADHKwIMSbpodymAcAAEdAL5ocrAgxJ0fAJjnbItDlYEdAAS8an752yYdymQcAAEdAMQbpeNT99EfAKLztkWhysEc//oMSbpeNUIdymgcAAEdAKayLQ5WBBkfAJ8an752yLUdAB4UeuFHrhYdymwcAAEdAJyl41P3ztkfAKI1P3ztkWkdABul41P3ztodynAcAAEdAKkk3S8an8EfAJTU/fO2RaEdABhBiTdLxqodynQcAAEdALCJN0vGp/EfAJIxJul41P0dAB9LxqfvnbYdyngcAAEdAKFP3ztkWh0fAI0/fO2RaHUdAAa4UeuFHrodynwcAAEdAJpDlYEGJN0fAI0GJN0vGqEdABszMzMzMzYdyoAcAAEdAKY5WBBiTdUfAIIUeuFHrhUdAAO2RaHKwIYdyoQcAAEdAK0IMSbpeNUfAIIzMzMzMzUc/9vXCj1wo9odyogcAAEdAKAzMzMzMzUfAHj1wo9cKPUc//AAAAAAAAIdyowcAAEdAKjlYEGJN00fAH8CDEm6XjUdACNLxqfvnbYdypAcAAEdAJ4EGJN0vG0fAJFeNT987ZEc/6mZmZmZmZodypQcAAEdAJT1wo9cKPUfAJACDEm6XjUc/2GJN0vGp/IdypgcAAEdAKWuFHrhR7EfAJaRaHKwIMUc/x41P3ztkWodypwcAAEdAK0i0OVgQYkfAJap++dsi0Uc/4k3S8an754dyqAcAAEdAKQtDlYEGJUfAJyyLQ5WBBke/8ItDlYEGJYdyqQcAAEdAJ164UeuFH0fAKI5WBBiTdUe/7ZmZmZmZmodyqgcAAEdAKK0OVgQYk0fAJWTdLxqfvkfAAij1wo9cKYdyqwcAAEdAKH752yLQ5UfAJq4UeuFHrkfACS8an752yYdyrAcAAEdAJtDlYEGJN0fAJEgxJul41UfAAUOVgQYk3YdyrQcAAEdAK2DEm6XjVEfAIwtDlYEGJUfABGp++dsi0YdyrgcAAEdALU3S8an750fAJOZmZmZmZkfABZmZmZmZmodyrwcAAEdAK60OVgQYk0fAKLCj1wo9cUe/8XztkWhysIdysAcAAEdALbO2RaHKwUfAJ6bpeNT99Ee/4+dsi0OVgYdysQcAAEdAK66XjU/fO0fAKxaHKwIMSke/+kWhysCDEodysgcAAEdAKfjU/fO2RkfAK+p++dsi0Ue//7ItDlYEGYdyswcAAEdALidsi0OVgUfALJkWhysCDEe//MCDEm6XjYdytAcAAEdAL3ZFocrAg0fALDnbItDlYEe/7jU/fO2RaIdytQcAAEdALZysCDEm6UfAL5iTdLxqf0e//mZmZmZmZodytgcAAEdAK6wIMSbpeUfAL+bpeNT99EfAAvnbItDlYIdytwcAAEdALyXjU/fO2UfAMD2yLQ5WBEfABEvGp++dsodyuAcAAEdALauFHrhR7EfAMIXjU/fO2Ue/4YEGJN0vG4dyuQcAAEdALYi0OVgQYkfAMZjU/fO2Rke/5ysCDEm6XodyugcAAEdAL5R64UeuFEfAMFEm6XjU/ke/rztkWhysCIdyuwcAAEdAK2sCDEm6XkfAMBul41P3z0c/2WhysCDEnIdyvAcAAEdAKSFHrhR64UfAL9YEGJN0vEe/qRaHKwIMSodyvQcAAEdAK/ItDlYEGUfAL/lYEGJN00c/+fO2RaHKwYdyvgcAAEdAL4rAgxJumEfAK5wo9cKPXEfACHztkWhysIdyvwcAAEdALjnbItDlYEfAKp++dsi0OUfAD9T987ZFoodywAcAAEdAMRcKPXCj10fAK9aHKwIMSkfACJ2yLQ5WBIdywQcAAEdAMZBiTdLxqkfALKVgQYk3TEfAAlYEGJN0vIdywgcAAEdAMeXjU/fO2UfAKweuFHrhSEfAEONT987ZF4dywwcAAEdAMXhR64UeuEfAKT752yLQ5UfAErQ5WBBiTodyxAcAAEdAM1O2RaHKwUfAKnCj1wo9cUfADg5WBBiTdYdyxQcAAEdAM+3S8an750fAKdkWhysCDEfAEnfO2RaHK4dyxgcAAEdAM1BiTdLxqkfAKNR64UeuFEfACC8an752yYdyxwcAAEdAM8BBiTdLx0fALD3ztkWhy0fACn752yLQ5YdyyAcAAEdAMeZmZmZmZkfALUrAgxJumEfAFQUeuFHrhYdyyQcAAEdAMg2RaHKwIUfALLU/fO2RaEfAGdT987ZFoodyygcAAEdAMcKPXCj1w0fAL6DEm6XjVEfAE0/fO2RaHYdyywcAAGVq/gMAAEsAdXUu'))
	surfInfo = {'category': (0, None, {}), 'probeRadius': (0, None, {}), 'pointSize': (0, None, {}), 'name': [], 'density': (0, None, {}), 'colorMode': (0, None, {}), 'useLighting': (0, None, {}), 'transparencyBlendMode': (0, None, {}), 'molecule': [], 'smoothLines': (0, None, {}), 'lineWidth': (0, None, {}), 'allComponents': (0, None, {}), 'twoSidedLighting': (0, None, {}), 'customVisibility': [], 'drawMode': (0, None, {}), 'display': (0, None, {}), 'customColors': []}
	vrmlInfo = {'subid': (0, None, {}), 'display': (0, None, {}), 'id': (0, None, {}), 'vrmlString': [], 'name': (0, None, {})}
	colors = {u'Ru': ((0.141176, 0.560784, 0.560784), 1, u'default'), u'Re': ((0.14902, 0.490196, 0.670588), 1, u'default'), u'Rf': ((0.8, 0, 0.34902), 1, u'default'), u'Ra': ((0, 0.490196, 0), 1, u'default'), u'Rb': ((0.439216, 0.180392, 0.690196), 1, u'default'), u'Rn': ((0.258824, 0.509804, 0.588235), 1, u'default'), u'Rh': ((0.0392157, 0.490196, 0.54902), 1, u'default'), u'Be': ((0.760784, 1, 0), 1, u'default'), u'Ba': ((0, 0.788235, 0), 1, u'default'), u'Bh': ((0.878431, 0, 0.219608), 1, u'default'), u'Bi': ((0.619608, 0.309804, 0.709804), 1, u'default'), u'Bk': ((0.541176, 0.309804, 0.890196), 1, u'default'), u'Br': ((0.65098, 0.160784, 0.160784), 1, u'default'), u'H': ((1, 1, 1), 1, u'default'), u'P': ((1, 0.501961, 0), 1, u'default'), u'Os': ((0.14902, 0.4, 0.588235), 1, u'default'), u'Hg': ((0.721569, 0.721569, 0.815686), 1, u'default'), u'Ge': ((0.4, 0.560784, 0.560784), 1, u'default'), u'Gd': ((0.270588, 1, 0.780392), 1, u'default'), u'Ga': ((0.760784, 0.560784, 0.560784), 1, u'default'), u'Pr': ((0.85098, 1, 0.780392), 1, u'default'), u'Pt': ((0.815686, 0.815686, 0.878431), 1, u'default'),
u'Pu': ((0, 0.419608, 1), 1, u'default'), u'C': ((0.564706, 0.564706, 0.564706), 1, u'default'), u'Pb': ((0.341176, 0.34902, 0.380392), 1, u'default'), u'Pa': ((0, 0.631373, 1), 1, u'default'), u'Pd': ((0, 0.411765, 0.521569), 1, u'default'), u'Cd': ((1, 0.85098, 0.560784), 1, u'default'), u'Po': ((0.670588, 0.360784, 0), 1, u'default'), u'Pm': ((0.639216, 1, 0.780392), 1, u'default'), u'Hs': ((0.901961, 0, 0.180392), 1, u'default'), u'Ho': ((0, 1, 0.611765), 1, u'default'), u'Hf': ((0.301961, 0.760784, 1), 1, u'default'), u'Mo': ((0.329412, 0.709804, 0.709804), 1, u'default'), u'He': ((0.85098, 1, 1), 1, u'default'), u'Md': ((0.701961, 0.0509804, 0.65098), 1, u'default'), u'Mg': ((0.541176, 1, 0), 1, u'default'), u'K': ((0.560784, 0.25098, 0.831373), 1, u'default'), u'Mn': ((0.611765, 0.478431, 0.780392), 1, u'default'), u'O': ((1, 0.0509804, 0.0509804), 1, u'default'), u'Mt': ((0.921569, 0, 0.14902), 1, u'default'), u'S': ((1, 1, 0.188235), 1, u'default'), u'W': ((0.129412, 0.580392, 0.839216), 1, u'default'), u'sky blue': ((0.529412, 0.807843, 0.921569), 1, u'default'),
u'Zn': ((0.490196, 0.501961, 0.690196), 1, u'default'), u'Eu': ((0.380392, 1, 0.780392), 1, u'default'), u'Zr': ((0.580392, 0.878431, 0.878431), 1, u'default'), u'Er': ((0, 0.901961, 0.458824), 1, u'default'), u'Ni': ((0.313725, 0.815686, 0.313725), 1, u'default'), u'No': ((0.741176, 0.0509804, 0.529412), 1, u'default'), u'Na': ((0.670588, 0.360784, 0.94902), 1, u'default'), u'Nb': ((0.45098, 0.760784, 0.788235), 1, u'default'), u'Nd': ((0.780392, 1, 0.780392), 1, u'default'), u'Ne': ((0.701961, 0.890196, 0.960784), 1, u'default'), u'Np': ((0, 0.501961, 1), 1, u'default'), u'Fr': ((0.258824, 0, 0.4), 1, u'default'), u'Fe': ((0.878431, 0.4, 0.2), 1, u'default'), u'Fm': ((0.701961, 0.121569, 0.729412), 1, u'default'), u'olive drab': ((0.419608, 0.556863, 0.137255), 1, u'default'), u'B': ((1, 0.709804, 0.709804), 1, u'default'), u'F': ((0.564706, 0.878431, 0.313725), 1, u'default'), u'Sr': ((0, 1, 0), 1, u'default'), u'cornflower blue': ((0.392157, 0.584314, 0.929412), 1, u'default'), u'N': ((0.188235, 0.313725, 0.972549), 1, u'default'), u'Kr': ((0.360784, 0.721569, 0.819608), 1, u'default'),
u'Si': ((0.941176, 0.784314, 0.627451), 1, u'default'), u'Sn': ((0.4, 0.501961, 0.501961), 1, u'default'), u'Sm': ((0.560784, 1, 0.780392), 1, u'default'), u'V': ((0.65098, 0.65098, 0.670588), 1, u'default'), u'Sc': ((0.901961, 0.901961, 0.901961), 1, u'default'), u'Sb': ((0.619608, 0.388235, 0.709804), 1, u'default'), u'light sea green': ((0.12549, 0.698039, 0.666667), 1, u'default'), u'Sg': ((0.85098, 0, 0.270588), 1, u'default'), u'Se': ((1, 0.631373, 0), 1, u'default'), u'Co': ((0.941176, 0.564706, 0.627451), 1, u'default'), u'Cm': ((0.470588, 0.360784, 0.890196), 1, u'default'), u'Cl': ((0.121569, 0.941176, 0.121569), 1, u'default'), u'Ca': ((0.239216, 1, 0), 1, u'default'), u'Cf': ((0.631373, 0.211765, 0.831373), 1, u'default'), u'Ce': ((1, 1, 0.780392), 1, u'default'), u'Xe': ((0.258824, 0.619608, 0.690196), 1, u'default'), u'Tm': ((0, 0.831373, 0.321569), 1, u'default'), u'Cs': ((0.341176, 0.0901961, 0.560784), 1, u'default'), u'Cr': ((0.541176, 0.6, 0.780392), 1, u'default'), u'Cu': ((0.784314, 0.501961, 0.2), 1, u'default'), u'La': ((0.439216, 0.831373, 1), 1, u'default'),
u'Li': ((0.8, 0.501961, 1), 1, u'default'), u'Tl': ((0.65098, 0.329412, 0.301961), 1, u'default'), u'Lu': ((0, 0.670588, 0.141176), 1, u'default'), u'Lr': ((0.780392, 0, 0.4), 1, u'default'), u'Th': ((0, 0.729412, 1), 1, u'default'), u'Ti': ((0.74902, 0.760784, 0.780392), 1, u'default'), u'tan': ((0.823529, 0.705882, 0.54902), 1, u'default'), u'Te': ((0.831373, 0.478431, 0), 1, u'default'), u'Tb': ((0.188235, 1, 0.780392), 1, u'default'), u'Tc': ((0.231373, 0.619608, 0.619608), 1, u'default'), u'Ta': ((0.301961, 0.65098, 1), 1, u'default'), u'Yb': ((0, 0.74902, 0.219608), 1, u'default'), u'Db': ((0.819608, 0, 0.309804), 1, u'default'), u'Dy': ((0.121569, 1, 0.780392), 1, u'default'), u'At': ((0.458824, 0.309804, 0.270588), 1, u'default'), u'I': ((0.580392, 0, 0.580392), 1, u'default'), u'U': ((0, 0.560784, 1), 1, u'default'), u'Y': ((0.580392, 1, 1), 1, u'default'), u'Ac': ((0.439216, 0.670588, 0.980392), 1, u'default'), u'Ag': ((0.752941, 0.752941, 0.752941), 1, u'default'), u'Ir': ((0.0901961, 0.329412, 0.529412), 1, u'default'), u'Am': ((0.329412, 0.360784, 0.94902), 1, u'default'),
u'Al': ((0.74902, 0.65098, 0.65098), 1, u'default'), u'As': ((0.741176, 0.501961, 0.890196), 1, u'default'), u'Ar': ((0.501961, 0.819608, 0.890196), 1, u'default'), u'Au': ((1, 0.819608, 0.137255), 1, u'default'), u'Es': ((0.701961, 0.121569, 0.831373), 1, u'default'), u'In': ((0.65098, 0.458824, 0.45098), 1, u'default')}
	materials = {u'default': ((0.85, 0.85, 0.85), 30)}
	pbInfo = {'category': [u'distance monitor'], 'bondInfo': [{'color': (0, None, {}), 'atoms': [], 'label': (0, None, {}), 'halfbond': (0, None, {}), 'labelColor': (0, None, {}), 'labelOffset': (0, None, {}), 'drawMode': (0, None, {}), 'display': (0, None, {})}], 'lineType': (1, 2, {}), 'color': (1, 8, {}), 'optional': {'fixedLabels': (True, False, (1, False, {}))}, 'display': (1, True, {}), 'showStubBonds': (1, False, {}), 'lineWidth': (1, 1, {}), 'stickScale': (1, 1, {}), 'id': [-2]}
	modelAssociations = {}
	colorInfo = (11, (u'H', (1, 1, 1, 1)), {(u'S', (1, 1, 0.188235, 1)): [7], (u'N', (0.188235, 0.313725, 0.972549, 1)): [4], (u'green', (0, 1, 0, 1)): [10], (u'O', (1, 0.0509804, 0.0509804, 1)): [6], (u'sky blue', (0.529412, 0.807843, 0.921569, 1)): [1], (u'olive drab', (0.419608, 0.556863, 0.137255, 1)): [3], (u'tan', (0.823529, 0.705882, 0.54902, 1)): [0], (u'yellow', (1, 1, 0, 1)): [8], (u'cornflower blue', (0.392157, 0.584314, 0.929412, 1)): [2], (u'white', (1, 1, 1, 1)): [9]})
	viewerInfo = {'cameraAttrs': {'center': (2.5595, 3.48, -2.2165396654371), 'fieldOfView': 21.987836012702, 'nearFar': (24.507833416466, -28.94091274734), 'ortho': False, 'eyeSeparation': 50.8, 'focal': 1.774}, 'viewerAttrs': {'silhouetteColor': None, 'clipping': False, 'showSilhouette': False, 'showShadows': False, 'viewSize': 27.593956560927, 'labelsOnTop': True, 'depthCueRange': (0.5, 1), 'silhouetteWidth': 2, 'singleLayerTransparency': True, 'shadowTextureSize': 2048, 'backgroundImage': [None, 1, 2, 1, 0, 0], 'backgroundGradient': [('Chimera default', [(1, 1, 1, 1), (0, 0, 1, 1)], 1), 1, 0, 0], 'depthCue': True, 'highlight': 0, 'scaleFactor': 0.92093429212515, 'angleDependentTransparency': True, 'backgroundMethod': 0}, 'viewerHL': 10, 'cameraMode': 'mono', 'detail': 1.5, 'viewerFog': None, 'viewerBG': 9}

	replyobj.status("Initializing session restore...", blankAfter=0,
		secondary=True)
	from SimpleSession.versions.v65 import expandSummary
	init(dict(enumerate(expandSummary(colorInfo))))
	replyobj.status("Restoring colors...", blankAfter=0,
		secondary=True)
	restoreColors(colors, materials)
	replyobj.status("Restoring molecules...", blankAfter=0,
		secondary=True)
	restoreMolecules(molInfo, resInfo, atomInfo, bondInfo, crdInfo)
	replyobj.status("Restoring surfaces...", blankAfter=0,
		secondary=True)
	restoreSurfaces(surfInfo)
	replyobj.status("Restoring VRML models...", blankAfter=0,
		secondary=True)
	restoreVRML(vrmlInfo)
	replyobj.status("Restoring pseudobond groups...", blankAfter=0,
		secondary=True)
	restorePseudoBondGroups(pbInfo)
	replyobj.status("Restoring model associations...", blankAfter=0,
		secondary=True)
	restoreModelAssociations(modelAssociations)
	replyobj.status("Restoring camera...", blankAfter=0,
		secondary=True)
	restoreViewer(viewerInfo)

try:
	restoreCoreModels()
except:
	reportRestoreError("Error restoring core models")

	replyobj.status("Restoring extension info...", blankAfter=0,
		secondary=True)


try:
	import StructMeasure
	from StructMeasure.DistMonitor import restoreDistances
	registerAfterModelsCB(restoreDistances, 1)
except:
	reportRestoreError("Error restoring distances in session")


def restoreMidasBase():
	formattedPositions = {}
	import Midas
	Midas.restoreMidasBase(formattedPositions)
try:
	restoreMidasBase()
except:
	reportRestoreError('Error restoring Midas base state')


def restoreMidasText():
	from Midas import midas_text
	midas_text.aliases = {}
	midas_text.userSurfCategories = {}

try:
	restoreMidasText()
except:
	reportRestoreError('Error restoring Midas text state')


def restore_volume_data():
 volume_data_state = \
  {
   'class': 'Volume_Manager_State',
   'data_and_regions_state': [ ],
   'version': 2,
  }
 from VolumeViewer import session
 session.restore_volume_data_state(volume_data_state)

try:
  restore_volume_data()
except:
  reportRestoreError('Error restoring volume data')


def restore_cap_attributes():
 cap_attributes = \
  {
   'cap_attributes': [ ],
   'cap_color': None,
   'cap_offset': 0.01,
   'class': 'Caps_State',
   'default_cap_offset': 0.01,
   'mesh_style': False,
   'shown': True,
   'subdivision_factor': 1.0,
   'version': 1,
  }
 import SurfaceCap.session
 SurfaceCap.session.restore_cap_attributes(cap_attributes)
registerAfterModelsCB(restore_cap_attributes)

geomData = {'AxisManager': {}, 'CentroidManager': {}, 'PlaneManager': {}}

try:
	from StructMeasure.Geometry import geomManager
	geomManager._restoreSession(geomData)
except:
	reportRestoreError("Error restoring geometry objects in session")


def restoreSession_RibbonStyleEditor():
	import SimpleSession
	import RibbonStyleEditor
	userScalings = [('licorice', [[0.35, 0.35], [0.35, 0.35], [0.35, 0.35], [0.35, 0.35, 0.35, 0.35], [0.35, 0.35]])]
	userXSections = []
	userResidueClasses = []
	residueData = [(2, 'Chimera default', 'rounded', u'amino acid'), (3, 'Chimera default', 'rounded', u'amino acid'), (4, 'Chimera default', 'rounded', u'amino acid'), (5, 'Chimera default', 'rounded', u'amino acid'), (6, 'Chimera default', 'rounded', u'amino acid'), (7, 'Chimera default', 'rounded', u'amino acid'), (8, 'Chimera default', 'rounded', u'amino acid'), (9, 'Chimera default', 'rounded', u'amino acid'), (10, 'Chimera default', 'rounded', u'amino acid'), (11, 'Chimera default', 'rounded', u'amino acid'), (12, 'Chimera default', 'rounded', u'amino acid'), (13, 'Chimera default', 'rounded', u'amino acid'), (14, 'Chimera default', 'rounded', u'amino acid'), (15, 'Chimera default', 'rounded', u'amino acid'), (16, 'Chimera default', 'rounded', u'amino acid'), (17, 'Chimera default', 'rounded', u'amino acid'), (18, 'Chimera default', 'rounded', u'amino acid'), (19, 'Chimera default', 'rounded', u'amino acid'), (20, 'Chimera default', 'rounded', u'amino acid'), (21, 'Chimera default', 'rounded', u'amino acid'), (22, 'Chimera default', 'rounded', u'amino acid'), (23, 'Chimera default', 'rounded', u'amino acid'),
(24, 'Chimera default', 'rounded', u'amino acid'), (25, 'Chimera default', 'rounded', u'amino acid'), (26, 'Chimera default', 'rounded', u'amino acid'), (27, 'Chimera default', 'rounded', u'amino acid'), (28, 'Chimera default', 'rounded', u'amino acid'), (29, 'Chimera default', 'rounded', u'amino acid'), (30, 'Chimera default', 'rounded', u'amino acid'), (31, 'Chimera default', 'rounded', u'amino acid'), (32, 'Chimera default', 'rounded', u'amino acid'), (33, 'Chimera default', 'rounded', u'amino acid'), (34, 'Chimera default', 'rounded', u'amino acid'), (35, 'Chimera default', 'rounded', u'amino acid'), (36, 'Chimera default', 'rounded', u'amino acid'), (37, 'Chimera default', 'rounded', u'amino acid'), (38, 'Chimera default', 'rounded', u'amino acid'), (39, 'Chimera default', 'rounded', u'amino acid'), (40, 'Chimera default', 'rounded', u'amino acid'), (41, 'Chimera default', 'rounded', u'amino acid'), (42, 'Chimera default', 'rounded', u'amino acid'), (43, 'Chimera default', 'rounded', u'amino acid'), (44, 'Chimera default', 'rounded', u'amino acid'),
(45, 'Chimera default', 'rounded', u'amino acid'), (46, 'Chimera default', 'rounded', u'amino acid'), (47, 'Chimera default', 'rounded', u'amino acid'), (48, 'Chimera default', 'rounded', u'amino acid'), (49, 'Chimera default', 'rounded', u'amino acid'), (50, 'Chimera default', 'rounded', u'amino acid'), (51, 'Chimera default', 'rounded', u'amino acid'), (52, 'Chimera default', 'rounded', u'amino acid'), (53, 'Chimera default', 'rounded', u'amino acid'), (54, 'Chimera default', 'rounded', u'amino acid'), (55, 'Chimera default', 'rounded', u'amino acid'), (56, 'Chimera default', 'rounded', u'amino acid'), (57, 'Chimera default', 'rounded', u'amino acid'), (58, 'Chimera default', 'rounded', u'amino acid'), (59, 'Chimera default', 'rounded', u'amino acid'), (60, 'Chimera default', 'rounded', u'amino acid'), (61, 'Chimera default', 'rounded', u'amino acid'), (62, 'Chimera default', 'rounded', u'amino acid'), (63, 'Chimera default', 'rounded', u'amino acid'), (64, 'Chimera default', 'rounded', u'amino acid'), (65, 'Chimera default', 'rounded', u'amino acid'),
(66, 'Chimera default', 'rounded', u'amino acid'), (67, 'Chimera default', 'rounded', u'amino acid'), (68, 'Chimera default', 'rounded', u'amino acid'), (69, 'Chimera default', 'rounded', u'amino acid'), (70, 'Chimera default', 'rounded', u'amino acid'), (71, 'Chimera default', 'rounded', u'amino acid'), (72, 'Chimera default', 'rounded', u'amino acid'), (73, 'Chimera default', 'rounded', u'amino acid'), (74, 'Chimera default', 'rounded', u'amino acid'), (75, 'Chimera default', 'rounded', u'amino acid'), (76, 'Chimera default', 'rounded', u'amino acid'), (77, 'Chimera default', 'rounded', u'amino acid'), (78, 'Chimera default', 'rounded', u'amino acid'), (79, 'Chimera default', 'rounded', u'amino acid'), (80, 'Chimera default', 'rounded', u'amino acid'), (81, 'Chimera default', 'rounded', u'amino acid'), (82, 'Chimera default', 'rounded', u'amino acid'), (83, 'Chimera default', 'rounded', u'amino acid'), (84, 'Chimera default', 'rounded', u'amino acid'), (85, 'Chimera default', 'rounded', u'amino acid'), (86, 'Chimera default', 'rounded', u'amino acid'),
(87, 'Chimera default', 'rounded', u'amino acid'), (88, 'Chimera default', 'rounded', u'amino acid'), (89, 'Chimera default', 'rounded', u'amino acid'), (90, 'Chimera default', 'rounded', u'amino acid'), (91, 'Chimera default', 'rounded', u'amino acid'), (92, 'Chimera default', 'rounded', u'amino acid'), (93, 'Chimera default', 'rounded', u'amino acid'), (94, 'Chimera default', 'rounded', u'amino acid'), (95, 'Chimera default', 'rounded', u'amino acid'), (96, 'Chimera default', 'rounded', u'amino acid'), (97, 'Chimera default', 'rounded', u'amino acid'), (98, 'Chimera default', 'rounded', u'amino acid'), (99, 'Chimera default', 'rounded', u'amino acid'), (100, 'Chimera default', 'rounded', u'amino acid'), (101, 'Chimera default', 'rounded', u'amino acid'), (102, 'Chimera default', 'rounded', u'amino acid'), (103, 'Chimera default', 'rounded', u'amino acid'), (104, 'Chimera default', 'rounded', u'amino acid'), (105, 'Chimera default', 'rounded', u'amino acid'), (106, 'Chimera default', 'rounded', u'amino acid'), (107, 'Chimera default', 'rounded', u'amino acid'),
(108, 'Chimera default', 'rounded', u'amino acid')]
	flags = RibbonStyleEditor.NucleicDefault1
	SimpleSession.registerAfterModelsCB(RibbonStyleEditor.restoreState,
				(userScalings, userXSections,
				userResidueClasses, residueData, flags))
try:
	restoreSession_RibbonStyleEditor()
except:
	reportRestoreError("Error restoring RibbonStyleEditor state")

trPickle = 'gAJjQW5pbWF0ZS5UcmFuc2l0aW9ucwpUcmFuc2l0aW9ucwpxASmBcQJ9cQMoVQxjdXN0b21fc2NlbmVxBGNBbmltYXRlLlRyYW5zaXRpb24KVHJhbnNpdGlvbgpxBSmBcQZ9cQcoVQZmcmFtZXNxCEsBVQ1kaXNjcmV0ZUZyYW1lcQlLAVUKcHJvcGVydGllc3EKXXELVQNhbGxxDGFVBG5hbWVxDWgEVQRtb2RlcQ5VBmxpbmVhcnEPdWJVCGtleWZyYW1lcRBoBSmBcRF9cRIoaAhLFGgJSwFoCl1xE2gMYWgNaBBoDmgPdWJVBXNjZW5lcRRoBSmBcRV9cRYoaAhLAWgJSwFoCl1xF2gMYWgNaBRoDmgPdWJ1Yi4='
scPickle = 'gAJjQW5pbWF0ZS5TY2VuZXMKU2NlbmVzCnEBKYFxAn1xA1UHbWFwX2lkc3EEfXNiLg=='
kfPickle = 'gAJjQW5pbWF0ZS5LZXlmcmFtZXMKS2V5ZnJhbWVzCnEBKYFxAn1xA1UHZW50cmllc3EEXXEFc2Iu'
def restoreAnimation():
	'A method to unpickle and restore animation objects'
	# Scenes must be unpickled after restoring transitions, because each
	# scene links to a 'scene' transition. Likewise, keyframes must be 
	# unpickled after restoring scenes, because each keyframe links to a scene.
	# The unpickle process is left to the restore* functions, it's 
	# important that it doesn't happen prior to calling those functions.
	import SimpleSession
	from Animate.Session import restoreTransitions
	from Animate.Session import restoreScenes
	from Animate.Session import restoreKeyframes
	SimpleSession.registerAfterModelsCB(restoreTransitions, trPickle)
	SimpleSession.registerAfterModelsCB(restoreScenes, scPickle)
	SimpleSession.registerAfterModelsCB(restoreKeyframes, kfPickle)
try:
	restoreAnimation()
except:
	reportRestoreError('Error in Animate.Session')

def restoreLightController():
	import Lighting
	Lighting._setFromParams({'ratio': 1.25, 'brightness': 1.16, 'material': [30.0, (0.85, 0.85, 0.85), 1.0], 'back': [(0.35740674433659325, 0.6604015517481454, -0.6604015517481455), (1.0, 1.0, 1.0), 0.0], 'mode': 'two-point', 'key': [(-0.35740674433659325, 0.6604015517481454, 0.6604015517481455), (1.0, 1.0, 1.0), 1.0], 'contrast': 0.83, 'fill': [(0.25056280708573153, 0.25056280708573153, 0.9351131265310293), (1.0, 1.0, 1.0), 0.0]})
try:
	restoreLightController()
except:
	reportRestoreError("Error restoring lighting parameters")


def restoreRemainder():
	from SimpleSession.versions.v65 import restoreWindowSize, \
	     restoreOpenStates, restoreSelections, restoreFontInfo, \
	     restoreOpenModelsAttrs, restoreModelClip, restoreSilhouettes

	curSelIds =  []
	savedSels = []
	openModelsAttrs = { 'cofrMethod': 4 }
	windowSize = (1054, 862)
	xformMap = {0: (((0.27469659899571, 0.15238698205936, 0.94937873696383), 69.642462615536), (0.71645264421878, -0.84060879048548, -2.0826646014746), True), 1: (((0.060790144424859, -0.148551444899, -0.98703446067461), 179.94370748358), (1.4998934603226, -3.2449412768796, -3.5776292052461), True)}
	fontInfo = {'face': ('Sans Serif', 'Normal', 16)}
	clipPlaneInfo = {}
	silhouettes = {0: True, 1: True, 3617: True}

	replyobj.status("Restoring window...", blankAfter=0,
		secondary=True)
	restoreWindowSize(windowSize)
	replyobj.status("Restoring open states...", blankAfter=0,
		secondary=True)
	restoreOpenStates(xformMap)
	replyobj.status("Restoring font info...", blankAfter=0,
		secondary=True)
	restoreFontInfo(fontInfo)
	replyobj.status("Restoring selections...", blankAfter=0,
		secondary=True)
	restoreSelections(curSelIds, savedSels)
	replyobj.status("Restoring openModel attributes...", blankAfter=0,
		secondary=True)
	restoreOpenModelsAttrs(openModelsAttrs)
	replyobj.status("Restoring model clipping...", blankAfter=0,
		secondary=True)
	restoreModelClip(clipPlaneInfo)
	replyobj.status("Restoring per-model silhouettes...", blankAfter=0,
		secondary=True)
	restoreSilhouettes(silhouettes)

	replyobj.status("Restoring remaining extension info...", blankAfter=0,
		secondary=True)
try:
	restoreRemainder()
except:
	reportRestoreError("Error restoring post-model state")
from SimpleSession.versions.v65 import makeAfterModelsCBs
makeAfterModelsCBs()

from SimpleSession.versions.v65 import endRestore
replyobj.status('Finishing restore...', blankAfter=0, secondary=True)
endRestore({})
replyobj.status('', secondary=True)
replyobj.status('Restore finished.')
